# Supplementary material for: Data on the impact of socioeconomic status on academic achievement among students in Malaysian public universities
Source: Data Brief. 2020 Jul 14;31:106018. doi: 10.1016/j.dib.2020.106018 (PMC7381507; doi:10.1016/j.dib.2020.106018)
Supplement: Supplementary file 1 [file mmc1.xlsx]

## Sheet: Sheet1
gender	age	ethnic	others_ethnic	status	address	state	A5b1_state_zone	A6_university's name	courses	accommodation	accommodation_others	A10a1_assistance	housing	logistic	equipment	bills	food	clothes	assignment	fee	others	number of siblings	no of children you are?	age_father	B1a_age_father_range	birthplace father	birthplace father	B3a_sector_father	B4a_job_father_primary sector	B5a_primary income	B5a1_category primary income	B6_level of education father	B6a level of education father tertiary or not	B8_mother's age	B8a_mother's age range	B9_mother birthplace	B9a_mother birthplace zone	B10a_sector	B11a1_primary job sector mother	B12a_primary income_mother	B12a1_primary income category	B13 level of education mother	B13a_level of education_tertiari_or_not	B15	B15a_income	C1	C1a1_CGPA_range	C2	c2a1_gpa_range
male	23	india		single	kampung tanjung belit, 08200 sik, kedah	kedah	3	umt	1	2	2	2	5	3	6	4	2	8	7	1	9	2	1	55	3	kedah	3	3	3	1000	1	1	0	51	3	kedah	3	4		0	1	1	0	1000	1	2.98	3	2.92	3
male	23	malay		single	no 38 felda chini 03, 26690 pekan pahang	pahang	1	umt	1	2	2	2	2	3	5	8	7	6	4	1	9	2	1											33	1	pahang	1	3	3	1000	1	3	0	1000	1	3.08	4	3.17	4
male	23	malay		single	1153P kg banggo; tokku, serada, 20050 kuala terengganu, terengganu	terengganu	1	umt	1	2	2	2	2	4	6	5	3	7	8	1	9	3	3	61	4	terengganu	1	5	3	3000	1	5	0	59	3	terengganu	1	5	3	3000	1	5	0	6000	2	3.07	4	2.67	3
male	23	malay		single	pt 7106 lot perumahan kampung tengkawang, 21700 kuala berang, terengganu	terengganu	1	umt	1	2	2	2	2	3	5	8	7	6	4	1	9	2	1	60	3	terengganu	1	2	3	1800	1	5	0	50	2	terengganu	1	4		0	1	5	0	1800	1	3	4	3.2	4
male	23	malay		single	584 mukim 21, padang temusu, 14400 bukit mertajam, pulau pinang	pulau pinang	3	umt	1	2	2	2	4	3	8	5	2	6	7	1	9	2	1	56	3	pulau pinang	3	3	2	1500	1	4	0	51	3	pulau pinang	3	4		0	1	5	0	1500	1	3.13	4	3.18	4
male	23	malay		single	no 30 taman guru, jalan pegawai, 05050 alor setar, kedah	kedah	3	umt	1	2	2	2	3	4	5	2	1	8	7	6	9	2	2	56	3	kedah	3	3	1	1000	1	2	0	51	3	kedah	3	3	1	500	1	4	0	1500	1	3.01	4	3.07	4
male	23	malay		single	no 50 taman sri jerkoh, 27300 benta, pahang	pahang	1	umt	1	2	2	2	6	7	5	3	1	2	4	8	9	1	1	55	3	kedah	3	3	1	500	1	2	0	46	2	pahang	1	1	1	1000	1	3	0	1500	1	2.92	3	2.88	3
male	23	malay		single	no 43, jalan anggerik 1B, BB4 bukit beruntung, 48300 rawang, selangor	selangor	2	umt	1	2	2	2	6	2	3	4	1	5	7	8	9	1	1	53	3	perak	2	2	3	2700	1	4	0	45	2	perak	2	4		0	1	2	0	2700	1	3.03	4	3.21	4
male	23	malay		single	B2 kolej siswa syeikh abdul malek, umt	terengganu	1	umt	1	2	2	2	2	4	6	5	3	8	7	1	9	3	3	72	5	kedah	3	3	1	700	1	3	0	62	4	kedah	3	4		0	1	2	0	700	1	2.77	3	2.57	3
male	23	malay		single	no 107 bilik 4 blok B2 kolej kediaman umt	terengganu	1	umt	1	2	1	2	8	4	6	7	3	2	5	1	9	1	1	55	3	pahang	1	5	4	1300	1	4	0	51	3	kuala lumpur	2	4		0	1	3	0	1300	1	2.28	2	2.39	2
male	23	malay		single	40 felda kerteh 06, ketengah jaya, 23300 dungun, terengganu	terengganu	1	umt	1	2	2	2	1	2	5	7	3	4	8	6	9	3	3	66	4	terengganu	1	5	1	1350	1	4	0	62	4	terengganu	1	4		0	1	4	0	1350	1	2.59	3	2.25	2
male	23	malay		single	no F 146 kg sungai buluh sedim, 09700 karangan, kedah	kedah	3	umt	1	2	1	2	5	6	4	7	1	8	3	2	9	2	1	59	3	indonesia	6	3	2	1200	1	3	0	49	2	kedah	3	1	2	1000	1	3	0	2200	1	2.8	3	2.93	3
male	23	malay		single	kg dasar baru, peti surat 398, 91207 kunak, sabah	sabah	5	umt	1	2	2	2	3	4	6	5	1	8	7	2	9	2	1	53	3	johor	4	2	3	8000	2	7	1	50	2	sabah	5	2	3	4000	1	5	0	12000	3	3.13	4	3	4
male	23	Chinese		single	no 1B jalan perpati 2B, 96000 sibu sarawak	sarawak	5	umt	1	2	2	2	3	4	6	5	2	7	8	1	9	2	2											57	3	sarawak	5	1				2	0			3.02	4	3	4
female	23	malay		single	2106 kg banggol tok kesah, manir, 21200 kuala terengganu, terengganu	terengganu	1	umt	1	2	2	2	2	6	4	7	1	8	5	3	9	3	3	66	4	terengganu	1	3	2	600	1	2	0	61	4	terengganu	1	4		0	1	2	0	600	1	3.12	4	3.07	4
female	22	malay		single	no 18 jalan pantai 5, taman kobena, johor bharu, 81200 tampoi, johor	johor	4	umt	1	1	1	2	2	8	6	4	1	7	5	3	9	2	2											65	4	johor	4	4		0	1	2	0	0	1	3.1	4	3.29	4
female	23	malay		single	Blok E-04 lavendar taman perumahan PDRM, jalan jemaluang, 86800 mersing, johor	johor	4	umt	1	2	2	1	2	3	4	6	1	8	5	7	9	2	1	55	3	melaka	4	2	3	4500	2	3	0	54	3	melaka	4	4		0	1	3	0	4500	2	3.57	5	3.71	5
female	23	malay		single	ibnu majjah, kolej siswa, umt	terengganu	1	umt	1	2	1	1	3	4	5	7	2	8	6	1	9	2	2	56	3	kedah	3	4		0	1	3	0	57	3	kelantan	1	4		0	1			0	1	3.37	4	3.61	5
female	23	malay		single	188 taman cahaya bandar bukit besi 23200 dungun terengganu	terengganu	1	umt	1	2	2	2	5	6	3	8	2	7	4	1	9	2	1											49	2	terengganu	1	3	3	500	1	4	0	500	1	3.14	4	3.36	4
female	23	malay		single	255 kg belukar sukai kepong 20050 kuala terengganu, terengganu	terengganu	1	umt	1	2	2	2	6	5	2	7	3	8	4	1	9	2	1	56	3	terengganu	1	3	2	850	1	2	0	52	3	terengganu	1	3	3	500	1	1	0	1350	1	2.93	3	3.18	4
female	23	malay		single	2542 kg rhu sepuluh setiu terengganu	terengganu	1	umt	1	2	2	2	2	6	4	7	5	8	3	1	9	3	3	65	4	terengganu	1	3	1	1000	1	4	0	59	3	terengganu	1	4		0	1	2	0	1000	1	2.75	3	2.79	3
female	23	malay		single	no 83 taman pertama, 06400 pokok sena, kedah	kedah	3	umt	1	2	2	4	1	4	7	6	2	8	5	3	9	2	1	49	2	kedah	3	3	3	2000	1	4	0	44	2	kedah	3	4		0	1	4	0	2000	1	3.15	4	3.14	4
female	24	malay		single	no 21 jalan zadin 13, taman skudai bharu, johor bharu, johor	johor	4	umt	1	2	2	2	1	3	7	9	2	8	3	6	4	3	3											65	4	johor	4	5	4	1000	1	3	0	1100	1	2.8	3	3.11	4
female	23	malay		single	no 3 kg kuantan, 44800 batang kali, hulu selangor, selangor	selangor	2	umt	1	2	2	1	3	4	6	7	1	8	5	2	9	2	1	55	3	selangor	2	2	3	3000	1	5	0	56	3	johor	4	4		0	1			3000	1	3.58	5	3.8	5
female	23	malay		single	no 162, lorong 12, taman berkat, jalan kg desa, 34700 simpang, taiping perak	perak	2	umt	1	2	1	2	2	8	5	6	1	7	4	3	9	2	1	49	2	perak	2	1	3	1600	1	4	0	49	2	terengganu	1	4		0	1	4	0	1600	1	3.29	4	3.43	4
female	22	malay		single	1182 C jalan sultan mahmud, kuala ibai, 20400 kuala terengganu	terengganu	1	umt	1	1	2	4	3	5	7	4	1	8	6	2	9	2	2	53	3	terengganu	1	3	3	1500	1	3	0	52	3	terengganu	1	3		1500	1	4	0	3000	1	2.94	3	2.54	3
female	22	malay		single	pt 31833 lorong 1, kg pak tijah, 21300 kuala nerus, terengganu	terengganu	1	umt	1	1	3	2	8	2	6	4	1	7	5	3	9	2	1	49	2	terengganu	1	2	3	6000	2	6	1											6000	2	2.76	3	1.67	1
female	22	malay		single	lot 1425 A kg tebakang bukit payong, 21400 marang, terengganu	terengganu	1	umt	1	1	2	2	2	6	4	5	3	8	7	1	9	3	3	70	4	terengganu	1	3	3	2000	1	4	0	66	4	terengganu	1	3	3	2000	1	2	0	4000	1	2.94	3	2	2
male	23	Chinese		single	no 509 taman ampangan jalan cengal 12, 70400 seremban, negeri sembilan	negeri sembilan	4	umt	1	2	2	2	1	3	7	6	4	5	8	2	9	1	1	58	3	negeri sembilan	4	3	3	1200	1	2	0	55	3	negeri sembilan	4	4		0	1	4	0	1200	1	3.51	5	3.63	5
male	23	Chinese		single	1526 lorong Inai 4 taman ria jaya, 08000 sungai petani	kedah	3	umt	1	2	2	1	1	2	5	3	4	6	7	8	9	1	1	58	3	kedah	3	1	2	1900	1	3	0	54	3	kedah	3	4		0	1	4	0	1900	1	3.56	5	3.41	4
male	23	Chinese		single	10 jalan barau laut, taman kota, 85100 yong peng, johor	johor	4	umt	1	2	2	2	1	2	7	8	3	6	5	4	9	1	1	49	2	johor	4	1	2	4500	2	3	0	43	2	johor	4	4		0	1	4	0	4500	2	3.32	4	3.42	4
male	23	malay		single	pt 351 taman nasriq, kg pantai senak, 16020 bachok, kelantan	kelantan	1	umt	1	2	2	2	4	2	6	3	1	8	5	7	9	3	1	54	3	kelantan	1	3	3	1500	1	4	0	46	2	kelantan	1	4		0	1	3	0	1500	1	2.71	3	2.76	3
female	23	malay		single	F5-6-50 jalan permai 2/1 taman puchong permai, 47150 selangor	selangor	2	umt	1	2	1	2	3	7	6	8	1	2	5	4	9	2	1	51	3	perak	2	1	2	4200	1	3	0	50	2	perak	2	4		0	1	4	0	4200	1	3.42	4	3.5	5
male	23	Chinese		single	no 364 sungai klau 27630 raub pahang	pahang	1	umt	1	2	2	2	2	4	5	7	1	8	6	3	9	2	2											55	3	pahang	1	3	1	2000	1	1	0	2000	1	3.64	5	3.58	5
male	23	Chinese		single	1308 jalan kaloi 21, taman permai, 70200 seremban, negeri sembilan	negeri sembilan	4	umt	1	2	2	2	1	4	6	7	3	8	5	2	9	1	1	60	3	negeri sembilan	4	1	2	3000	1	2	0	57	3	negeri sembilan	4	4		0	1	4	0	3000	1	3.52	5	3.54	5
female	23	malay		single	8, jalan s 814/6c, 47500 seubang jaya, selangor	selangor	2	umt	1	2	1	3	2	6	4	7	3	8	5	1	9	3	3	65	4			2	4			8	1	62	4	pulau pinang	3	4		0	1	5	0			3.45	4	3.65	5
female	22	malay		single	no 6, jalan SP 312, bandar saujana putra, 42610 jenjarom, selangor	selangor	2	umt	1	1	1	3	3	5	8	6	2	7	4	1	9	1	1	48	2	negeri sembilan	4	2	3	4500	2	7	1	48	2	negeri sembilan	4	1	2	3300	1	5	0	7800	2	2.55	3	2.29	2
female	22	india		single	no 10 jalan mahligai 5F/KU2, bandar bukit raja, 41050 selangor	selangor	2	umt	1	1	1	2	2	8	4	5	6	7	3	1	9	1	1	52	3	selangor	2	1	3	2000	1	3	0	54	3	selangor	2	4		0	1	2	0	2000	1	3.34	4	3.18	4
female	22	india		single	no 10B ladang bukit talang, 45000 kuala selangor, selangor	selangor	2	umt	1	1	1	2	5	8	4	6	2	7	3	1	9	1	1	51	3			1	3	1000	1	3	0	50	2	selangor	2	1	3	1000	1	3	0	2000	1	3.26	4	3.04	4
female	23	india		single	no 48, lorong hulubalang 37A, KS7, taman sri wangi	selangor	2	umt	1	2	1	1	8	7	6	2	1	4	5	3	9	1	1	55	3	selangor	2	1	3	1200	1	2	0	50	2	selangor	2	1	3	1200	1	4	0	2400	1	3.63	5	3.64	5
male	23	india		single	no 49 jalan betik 5, taman kota masai, 81700 pasir gudang, johor	johor	4	umt	1	2	1	2	2	4	7	5	1	8	6	3	9	1	1	48	2	johor	4	3	2	3700	1	2	0	42	2	johor	4	4		0	1	3	0	3700	1	2.41	2	2.61	3
female	23	malay		single	SB TBP 6264 unit 1 mukim 5 kg tok panjang 14000 bukit mertajam pulau pinang	pulau pinang	3	umt	1	2	2	2	1	2	3	4	5	6	8	7	9	2	1	47	2	perak	2	1	2	1000	1	6	1	47	2	perak	2	3	3	1000	1	4	0	2000	1	2.96	3	3	4
female	23	malay		single	no 188A kg baru bukit selambu 08010 sg petani, kedah	kedah	3	umt	1	2	2	2	2	4	5	8	3	6	7	1	9	3	2	55	3	kedah	3	3		1000	1	4	0	44	2	perak	2	4		0	1	3	0	1000	1	2.95	3	3.07	4
female	23	malay		single	311 A kg pengkalan raja wali chendering, 21080 kuala terengganu, terengganu	terengganu	1	umt	1	2	1	2	2	4	7	5	3	8	6	1	9	2	1	51	3	terengganu	1	2	4	1400	1	4	0	49	2	terengganu	1	4		0	1	4	0	1400	1	2.92	3	2.82	3
female	23	malay		single		selangor	2	umt	1	2	2	2	1	3	5	4	2	7	8	6	9	2	1	50	2	selangor	2	1	3	1300	1	3	0	48	2	kelantan	1	4		0	1	7	1	1300	1	2.9	3	2.74	3
female	24	malay		single	no A 88 jalan inai 4, taman perumahan kos rendah, gong badak, 32100 kuala terengganu, terengganu	terengganu	1	umt	1	3	2	1	2	4	7	3	1	5	6	8	9	2	1											57	3	kelantan	1	1	2	1800	1	4	0	1800	1	3.27	4	3.32	4
female	23	malay		single	no 1646 kg banggol tok ku serada, 20050 kuala terengganu, terengganu	terengganu	1	umt	1	2	2	2	2	3	6	5	4	8	7	1	9	2	1	54	3	terengganu	1	2	3	3000	1	3	0	52	3	terengganu	1	4		0	1	5	0	3000	1	3.09	4	3.07	4
female	23	malay		single	H-5B taman perumahan semarak, kg bukit tunggal, 21200 kuala terengganu, terengganu	terengganu	1	umt	1	2	3	4	8	2	3	6	5	7	4	1	9	2	1	50	2	terengganu	1	3	2	1500	1	4	0	45	2	terengganu	1	3	3	1500	1	4	0	5500	2	3.03	4	3	4
female	22	malay		single	JAP 34, jalan air panas, sg gersik, mukim sg balang, 83610 muar, johor	johor	4	umt	1	1	1	2	2	5	6	7	3	8	4	1	9	2	1	51	3	johor	4	2	3	2700	1	7	1	45	2	johor	4	2	3	3200	1	7	1	5900	2	3.09	4	3.14	4
male	24	malay		single	lot 1294 kg beris jambu jalan panji alam 16100 kota bharu kelantan	kelantan	1	umt	1	3	2	4	7	6	3	1	5	2	4	8	9	2	2	61	4	kelantan	1	3	3	1500	1	5	0	54	3	kelantan	1	4		0	1	5	0	1500	1	3.11	4	3.11	4
female	23	malay		married	107 A kg kuala menjing, 21700 kuala berang, terengganu	terengganu	1	umt	1	2	2	2	5	2	8	3	1	7	6	4	9	2	1	48	2	terengganu	1	3		1500	1	3	0											1500	1	2.73	3	2.57	3
female	23	malay		single	no 1, jalan kem 302, kg batu melintang, 17600 jeli, kelantan	kelantan	1	umt	1	2	1	2	8	7	4	6	1	2	5	3	9	1	1	76	5	perak	2	5	4	1200	1	4	0	61	4	kelantan	1	4		0	1	3	0	1200	1	3.41	4	3.43	4
female	22	malay		single	no 32, taman belimbing, jalan tanjung bendahara, 05300 alor star, kedah	kedah	3	umt	1	1	1	3	4	6	5	7	1	8	3	2	9	2	1	47	2	negeri sembilan	4	3		8000	2	5	0	47	2	negeri sembilan	4	1	3	8000	2	5	0	16000	3	3.1	4	3.1	4
female	22	malay		single	no 1258, permatang kuang, 13100 penaga, pulau pinang	pulau pinang	3	umt	1	1	1	2	2	8	5	6	3	7	4	1	9	1	1	59	3	pulau pinang	3	4		0	1	4	0	50	2	pulau pinang	3	1	3	1800	1	4	0	1800	1	3.29	4	3.11	4
female	23	malay		single	no 86A kg salor, batu melintang, 17600 jeli, kelantan	kelantan	1	umt	1	2	2	2	2	5	4	6	7	8	3	1	9	3	3											51	3	kelantan	1	3	3	300	1	1	0	450	1	3.03	4	3.5	5
female	23	malay		single	no 173, jalan balai polis lama, 17600 jeli, kelantan	kelantan	1	umt	1	2	1	2	2	6	5	8	3	7	4	1	9	2	2											58	3	kelantan	1	3	3	450	1	4	0	450	1	3.26	4	3.29	4
female	23	malay		single	no 7006A kg gong datok, mengabang telipot, 21030 kuala terengganu, terengganu	terengganu	1	umt	1	2	2	2	2	7	4	5	3	8	6	1	9	2	1	54	3	kelantan	1	5	4	1700	1	4	0	44	2	kelantan	1	4		0	1	3	0	1700	1	2.77	3	2.86	3
female	23	malay		single	2388 kg tersusun haji tahir batu masjid 35350 temoh perak	perak	2	umt	1	2	2	1	3	4	6	5	1	7	8	2	9	2	1	56	3	perak	2	3	3	800	1	2	0	51	3	perak	2	4		0	1	3	0	800	1	3.29	4	3.5	5
female	23	malay		single	kg bukit bunga, 17500 tanah merah kelantan	kelantan	1	umt	1	2	2	2	4	5	6	7	1	8	3	2	9	2	1	52	3	kelantan	1	3	1	500	1	4	0	45	2	kelantan	1	4		0	1	4	0	500	1	3.3	4	3.39	4
female	23	malay		single	no 6c batu 30 kg air manis 81000 kulai johor	johor	4	umt	1	2	1	2	1	7	5	4	3	8	6	2	9	2	1	53	3	singapura	6	2	3	3000	1	4	0	48	2	johor	4	2	3	2900	1	4	0	5900	2	3.09	4	3.04	4
female	23	india		single	no 23 loorng 13, taman dato abd rashid salleh, jalan kuantan by pass, 25350 kuantan pahang	pahang	1	umt	1	2	1	2	3	4	8	5	2	7	6	1	9	2	1	57	3	pahang	1	1	2	1500	1	4	0	47	2	pahang	1	4		0	1	4	0	1500	1	3.12	4	3.44	4
female	23	malay		single		terengganu	1	umt	1	2	2	2	3	5	5	6	3	7	6	2	9	2	2	60	3	kelantan	1	2	3	1200	1	4	0	59	3	kelantan	1	4				5	0			3.39	4	3.43	4
female	23	Chinese		single	294B kg lapan, 75250 melaka	melaka	4	umt	1	2	2	2	2	3	5	8	4	7	6	1	9	2	2	71	5	johor	4	2	4			7	1	59	3	pulau pinang	3	1	3	1000	1	2	0	1300	1	3.65	5	3.68	5
female	24	Chinese		single	blok 1-6-9 solor semarak api, bandar baru, 11500 ayer itam, pulau pinang	pulau pinang	3	umt	1	2	2	2	2	4	6	8	3	7	5	1	9	1	1	61	4	pulau pinang	3	1	2	1200	1	2	0	61	4	pulau pinang	3	4		0	1	2	0	1200	1	3.49	4	3.46	4
female	23	Chinese		single	no 288, jalan sentosa 33, kawasan 19 off jalan meru, 41050 klang, selangor	selangor	2	umt	1	2	2	1	2	4	6	8	3	7	5	1	9	1	1	53	3	johor	4	3		3000	1	4	0	50	2	selangor	2	4		0	1	4	0	3000	1	3.28	4	3.33	4
male	23	Chinese		single	AH-21-1 taman tun sardon, 11700 gelugor, pulau pinang	pulau pinang	3	umt	1	2	1	2	1	5	6	4	3	7	5	2	9	1	1	51	3	pulau pinang	3	1	3	1000	1	4	0	53	3	thailand	6	4		0	1	2	0	1000	1	3.19	4	3.19	4
male	23	Chinese		single	no 81 kg sri penjom, 27200 kuala lipis, pahang	pahang	1	umt	1	2	2	2	1	4	6	8	3	7	5	2	9	3	3	65	4	pahang	1	5	4			2	0	57	3	pahang	1	5	4			4	0			3.38	4	3.54	5
male	23	others	Iban	single	lot 11263 jalan taman jelita off taman tunku 98000 sarawak	sarawak	5	umt	2	2	1	2	2	9	5	7	3	6	4	1	8	2	1	47	2	sarawak	5	1	3	1500	1	4	0	50	2	sarawak	5	3				4	0	1500	1	2.98	3	3.34	4
male	23	others	Iban	single	RH ANJIE, MATOP, 95600 spaoh, betong	sarawak	5	umt	2	2	1	2	2	4	5	3	1	7	6	9	8	2	2	56	3	sarawak	5	1	3	1000	1	2	0	56	3	sarawak	5	4				4	0	1000	1	3.06	4	3.13	4
male	23	malay		single	lorong tanjung, kg kuchlong, jelawat, 16070 bachok, kelantan	kelantan	1	umt	2	2	2	2	1	2	3	4	5	6	7	8	9	1	1	57	3	kelantan	1	5	4	1300	1	3	0	51	3	kelantan	1	4				4	0	1300	1	3.15	4	3.47	4
male	23	malay		single	kg baru timur, parit 18, 36400 hutan melintang	perak	2	umt	2	2	2	2	2	4	7	5	3	6	8	1	9	2	2	59	3	perak	2	3	2	600	1	4	0	57	3	johor	4	4				1	0	600	1	3.06	4	3.16	4
female	24	others	bugis	single	kampung sungai atas	sabah	5	umt	2	2	2	2	7	8	2	3	1	4	5	6	9	2	1	55	3	sabah	5	3	3	1000	1	4	0	51	3	sabah	5	3				2	0	1000	1	3.48	4	3.92	5
female	24	malay		single	kampung kepong	terengganu	1	umt	2	2	3	2	8	3	4	6	2	7	5	1	9	2	2	64	4	terengganu	1	3	2	2000	1	3	0	61	4	terengganu	1	4				4	0	2000	1	3.46	4	3.82	5
female	24	malay		single	409 felda chini 1, 26690 pekan, pahang	pahang	1	umt	2	2	2	2	1	4	7	6	3	8	5	2	9	1	1	56	3	kedah	3	3	1	1500	1	3	0	45	2	kedah	3	4				4	0	1500	1	3.25	4	3.58	5
female	23	malay		single	depan klinik batu gajah, 17510 tanah merah, kelantan	kelantan	1	umt	2	2	2	2	2	3	7	5	4	8	6	1	9	3	3	57	3	kelantan	1	3	1	700	1	3	0	55	3	kelantan	1	4				3	0	700	1	3.22	4	3.05	4
female	23	malay		single	D/A kedai kopi abu bakar, kg jakar, 17500 tanah merah	kelantan	1	umt	2	2	2	2	2	4	6	8	5	7	3	1	9	3	3	65	4			3	1	500	1	2	0	61	4	kelantan	1	4				1	0	500	1	2.99	3	3.08	4
female	24	Chinese		single	No. 988, jalan tembok baru, wakaf tapai, 20140 marang	terengganu	1	umt	2	2	2	2	2	7	6	5	1	8	3	4	9	1	1	56	3	terengganu	1	3	2	1050	1	3	0	46	2	terengganu	1	4				2	0	1050	1	3.07	4	3.21	4
female	23	malay		single	pt 20587k taman permint perdana fasa 1, kg batin seberang takir, kuala nerus, terengganu	terengganu	1	umt	3	2	3	2	9	1	5	4	2	8	6	3	7	2	1	51	3	terengganu	1	3						47	2	terengganu	1	1	3	900	1	3	0	900	1	2.45	2	2.45	2
female	23	malay		single	lot 2670 kg kedemit 16250 wakaf bharu, kelantan	kelantan	1	umt	3	2	1	2	4	7	6	5	1	8	2	3	9	2	2	57	3	kelantan	1	3	2	800	1	3	0	49	2	kelantan	1	4				5	0	800	1	2.72	3	3	4
female	23	india		single	B-5-13, pansapuri rimba, jalan lengkuas 16119 seksyen 16, 40200 shah alam, selangor	selangor	2	umt	3	2	1	2	5	6	2	8	4	7	3	1	9	1	1	48	2	kedah	3	1	3	1200	1	3	0	43	2	selangor	2	1	2	1100	1	3	0	2300	1	3.73	5	3.83	5
female	24	malay		single	no 16, jalan KLLN 6, taman koperatif LLN, sungai Chua, 43000 kajang	selangor	2	umt	2	3	1	3	3	5	6	8	1	2	7	4	9	2	2	64	4	kedah	3	5	4	250	1	4	0	56	3	perak	2	4		250	1	5	0	250	1	3.28	4	3.74	5
female	23	malay		single	1161-A kampung pengadang baru, jalan kepong, 20050 kuala terengganu, terengganu	terengganu	1	umt	2	2	3	2	8	7	5	4	6	3	2	1	9	2	1	50	2	terengganu	1	3	2	1000	1	5	0	47	2	kelantan	1	4				4	0	1000	1	3.12	4	3.47	4
female	23	malay		single	no 7 taman pulau bunting, 06900 yan kedah	kedah	3	umt	2	2	2	2	2	3	5	4	6	7	8	1	9	2	1	56	3	kedah	3	2	3	8000	2	8	1	49	2	pulau pinang	3	4				4	0	8000	2	2.81	3	3.13	4
female	23	malay		single	kampung petanding telekong, 10000 kuala krai, kelantan	kelantan	1	umt	2	2	2	2	2	4	5	6	3	8	7	1	9	3	3	69	4	kelantan	1	3		600	1	3	0	67	4	kelantan	1	4				3	0	600	1	3.15	4	3.51	5
male	23	malay		single	lot 178520, kg hijrah, rpt bt 10 ulu chepor, 31200 chemor, perak	perak	2	umt	2	1	2	2	3	4	8	6	2	9	5	1	7	2	2	57	3	perak	2	5	3	2000	1	4	0	59	3	perak	2	5	3	2000	1	4	0	4000	1	3.28	4	3.47	4
male	23	malay		single	408 jalan cekal 2, taman sri lambak 86000 kluang	johor	4	umt	2	2	2	2	1	5	3	7	6	8	4	2	9	1	1	53	3	johor	4	1	2	1200	1	4	0	52	3	johor	4	4	3			4	0	1200	1	3.14	4	3.39	4
male	23	malay		single	301 felda, beratong 1, 26900 bandar Tun abdul razak, malaysia	pahang	1	umt	2	2	2	2	1	2	6	7	3	8	4	5	9	3	3											60	3	pahang	1	4				3	0	1000	1	3.28	4	3.43	4
female	23	Chinese		single	no 47, jalan bawal 1, taman mutiara, 42800 tanjung sepat	selangor	2	umt	3	2	2	2	1	6	5	8	2	9	4	3	7	1	1	48	2	negeri sembilan	4	3	2	2500	1	2	0	45	2	selangor	2	4				3	0	2500	1	3.83	5	3.93	5
male	22	Chinese		single	no 419, Jalan Inai 3, Gong badak , 21300 Kuala Terengganu	terengganu	1	umt	4	2	2	2	3	5	4	6	1	8	7	2	9	1	1	53	3	johor	4	3	3	1500	1	4	0	46	2	pahang	1	4				4	0	1500	1	3.8	5	3.75	5
female	23	malay		single	lot pt30786, jalan mengabang telipot, kg gong datuk, 21030 kuala terengganu	terengganu	1	umt	4	3	2	2	2	3	8	4	1	6	7	5	9	2	1	52	3	negeri sembilan	4	3	3	2500	1	7	1	55	3	selangor	2	4				4	0	2500	1	3.33	4	3.04	4
male	23	Chinese		single	129-130 kampung baru, 28400 mentakab pahang	pahang	1	umt	3	2	2	2	3	4	5	6	7	8	2	1	9	2	1	43	2	pahang	1	3	3	1900	1	1	0	38	1	pahang	1	4				3	0	1900	1	3.28	4	3.38	4
female	22	india		single	jalan ipoh, kl	kuala lumpur	2	umt	3	1	1	2	2	4	8	5	3	6	7	1	9	2	2	57	3	selangor	2	4				6	1	64	4	penang	3	4				3	0	0	1	3.48	4	3.75	5
female	23	others	siam	single	kg siam buar nangka, 02500 mata ayer, perlis	perlis	3	umt	3	2	1	2	2	3	5	8	4	7	6	1	9	2	1	57	3	perlis	3	3	1	750	1	1	0	55	3	thailand	6	3	1	500	1	1	0	1250	1	3.45	4	3.57	5
female	24	malay		single	no 883A, kg bakong, Jalan Behor Pulai, 01000 kangar, perlis	perlis	3	umt	3	3	1	2	3	7	4	8	2	5	6	1	9	2	2	60	3	perlis	3	5	4	4000	1	7	1	56	3	kedah	3	4				5	0	4000	1	2.84	3	2.84	3
male	23	Chinese		single	419 jalan inai 3, gong badak, 21300 kuala nerus	terengganu	1	umt	4	2	2	2	3	4	5	6	1	8	7	2	9	1	1	57	3	perak	2	3	3	2800	1	4	0	57	3	perak	2	4				4	0	2800	1	3.97	5	3.96	5
female	23	malay		single	hostel umt	terengganu	1	umt	4	2	1	1	2	8	5	3	6	7	4	1	9	3	2	60	3	perak	2	3	2	500	1	2	0	56	3	perak	2	4				2	0	700	1	2.89	3	2.71	3
female	22	malay		single		pahang	1	umt	4	1	2	2	4	2	5	6	1	8	7	3	9	2	2	65	4	kelantan	1	5	3	1000	1	3	0	60	3	pahang	1	5	3	2000	1	5	0	3000	1	3.09	4	2.71	3
female	23	malay		single	1581 kg merbau patah 20500 kuala terengganu	terengganu	1	umt	4	1	2	2	3	4	5	6	1	8	7	2	9	3	3	70	4	terengganu	1	3		1200	1	5	0	66	4	terengganu	1	4				5	0	1200	1	3.45	4	3.63	5
female	22	malay		single		kedah	3	umt	4	1	2	2	3	4	5	6	1	9	7	2	8	3	2	62	4	terengganu	1	5	2	2000	1	6	1	63	4	kedah	3	4				5	0	2000	1	3.06	4	2.67	3
female	22	malay		single	kolej siswa B1,	terengganu	1	umt	4	1	1	2	2	7	6	4	5	8	3	1	9	2	1	49	2	kedah	3	1	3	1200	1	4	0	47	2	kedah	3	1	2	1200	1	4	0	2400	1	3.39	4	3.71	5
female	21	malay		single	no 57 taman wijaya, gersik 84700 ledang, johor	johor	4	umt	4	1	2	3	3	2	5	3	1	8	6	5	9	2	2											62	4	johor	4	4	4	2000	1	3	0	2000	1	3.2	4	2.9	3
female	23	Chinese		single	pt 29917 taman bestari (depan ILP gong badak), 21300 kuala nerus	terengganu	1	umt	4	2	2	2	2	3	8	6	5	7	4	1	9	1	1	51	3	perak	2	4				2	0	44	2	kelantan	1	1	2	1750	1	5	0	1750	1	3.57	5	3.72	5
female	23	Chinese		single	lot 29601 desa baroh, taman desa tanjong damai, gong badak, 21300 kuala nerus, terengganu	terengganu	1	umt	4	2	2	1	7	5	2	4	6	1	3	8	9	2	1											52	3	perak	2	4				3	0			3.78	5	3.88	5
male	23	Chinese		single	pt 29744, tioman bestari, jalan gong badak, 21300 kuala terengganu	terengganu	1	umt	4	2	2	2	7	6	3	4	5	1	2	8	9	1	1	56	3	kelantan	1	3	3	1500	1	4	0	55	3	pulau pinang	3	4		1500	1	4	0	1500	1	3.94	5	3.96	5
female	21	malay		single	41-05-10 PPR gombak setia batu 6 jalan gombak, 53100, kuala lumpur	kuala lumpur	2	umt	4	1	2	2	3	2	4	5	1	8	7	6	9	2	1	54	3	kelantan	1	1	3	4600	2	6	1	53	3	kelantan	1	1	3	2000	1	5	0	6600	2	2.98	3	2.46	2
female	22	malay		single	PT 29742, Taman Bestari, depan ILP gong bdak 21300 Kuala Terengganu	terengganu	1	umt	4	1	2	1	2	3	6	4	1	8	7	5	9	2	2	56	3	melaka	4	3	3	3000	1	4	0	56	3	melaka	4	4				2	0	3000	1	3.84	5	3.9	5
female	23	Chinese		single	Taman Masamah, kuala nerus, Terengganu	terengganu	1	umt	4	2	2	1	2	5	6	8	1	4	7	3	9	1	1	48	2	negeri sembilan	4	3	2	5000	2	2	0	47	2	negeri sembilan	4	4				2	0	5000	2	3.93	5	3.97	5
female	23	malay		single	pt 34419, taman sri jembal, kg tok jembal, 21300 kuala terengganu	terengganu	1	umt	4	1	2	2	2	3	6	4	5	7	8	1	9	2	2	61	4	selangor	2	5	4	5000	2	7	1	56	3	selangor	2	4				4	0	5000	2	3.51	5	3.5	5
female	22	malay		single	no 5A pnl 30, kg parit nipah laut, parit raja, 86400 batu pahat	johor	4	umt	4	1	2	1	1	7	4	8	3	6	5	2	9	2	2	64	4	johor	4	5	4	2000	1	4	0	56	3	johor	4	4				4	0	2000	1	3.26	4	2.88	3
female	23	malay		single	kampung kubang badak, kuala terengganu	terengganu	1	umt	4	2	2	2	5	4	3	8	9	6	2	1	7	3	1	52	3	kelantan	1	2	3	5000	2	7	1	52	3	kelantan	1	4				4	0	5000	2	3.09	4	3.09	4
female	23	malay		single	kampung kubang badak, 21030 kuala nerus, terengganu	terengganu	1	umt	4	2	2	1	2	3	6	7	1	8	4	5	9	2	1	59	3	terengganu	1	3	3	900	1	4	0	47	2	terengganu	1	4				4	0	900	1	3	4	2.69	3
female	21	malay		single	lot 18736 TMN cenderawasih, jalan tok jembal 21300 kuala nerus, terengganu	terengganu	1	umt	4	1	2	2	1	5	4	6	2	8	7	3	9	2	1	52	3	indonesia	6	3	2	1000	1	2	0	44	2	johor	4	4				4	0	1200	1	3.08	4	2.95	3
female	22	malay		single	no 18 taman Armon, jalan tok jembal, 21300 kuala terengganu	terengganu	1	umt	4	1	2	2	2	6	4	5	3	7	8	1	9	2	1	54	3	selangor	2	3	1	2000	1	5	0	49	2	perak	2	4				4	0	2000	1	3.28	4	3.54	5
female	22	malay		single	jalan selasih 3, kg kubang badak	terengganu	1	umt	4	1	2	1	3	8	6	5	2	7	4	1	9	2	2	56	3	sabah	5	1	3	3000	1	4	0	53	3	sabah	5	2	3	3000	1	5	0	6000	2	3.11	4	3.17	4
female	23	Chinese		single	lot 29601, desa baroh, tanjong permai, gong badak, 21300 kuala terengganu	terengganu	1	umt	4	2	2	2	1	2	3	8	7	5	6	4	9	1	1	49	2	perak	2	3	1	2500	1	4	0	47	2	perak	2	3	1	2500	1	4	0	5000	2	3.71	5	3.79	5
female	22	malay		single	Jalan selasih 3, gong badak	terengganu	1	umt	4	1	2	2	1	7	5	4	2	8	6	3	9	2	2	56	3	perak	2	5	4	1000	1	4	0	54	3	kedah	3	4				3	0	1000	1	3.33	4	3.29	4
female	23	Chinese		single	pt29742 taman bestari, depan ILP gong badak, 21300 kuala terengganu	terengganu	1	umt	4	2	2	2	2	3	6	7	1	8	4	5	9	1	1	50	2	pulau pinang	3	3	3	3000	1	2	0	50	2	kedah	3	4				3	0	3000	1	3.89	5	4	5
male	23	Chinese		single	no 419, jalan inai 3, 21300 gong badak, kuala nerus	terengganu	1	umt	4	2	2	2	2	4	1	7	5	8	6	3	9	1	1	60	3	melaka	4	1	3	4000	1	2	0	45	2	melaka	4	4				7	1	4000	1	3.86	5	3.91	5
female	23	india		single	no 38, jalan sri kenanga 8, taman sri meru, klang 41050	selangor	2	umt	4	2	2	2	1	3	7	6	2	8	5	4	9	2	1	53	3	selangor	2	1	2	2100	1	2	0	48	2	selangor	2	4				3	0	2100	1	3.33	4	3.34	4
female	23	others	kadazan dusun	single	lot 32019 A kg kubang badak, jalan selasih 3, 21300 kuala terengganu	terengganu	1	umt	4	2	2	1	3	7	4	6	2	8	9	1	5	2	1	51	3			3	3	1200	1	5	0	48	2			4				5	0	1200	1	3.91	5	3.85	5
female	21	malay		single		terengganu	1	umt	4	1	1	2	2	4	5	6	1	7	8	3	9	2	2	53	3	terengganu	1	2	3	3000	1	6	1	52	3	terengganu	1	4				5	0	3000	1	3.2	4	3.21	4
female	23	india		single	asrama umt	terengganu	1	umt	4	2	1	2	3	4	6	2	5	8	7	1	9	1	1	49	2	johor	4	3	2	2500	1	4	0	44	2	johor	4	1	3	900	1	7	1	3400	1	3.5	5	3.79	5
male	25	malay		single	asrama umt B2	terengganu	1	umt	4	3	1	4	8	5	6	3	4	2	7	9	1	2	1	50	2	perak	2	2	3	5000	2	7	1	55	3	kelantan	1	2	3	7000	2	6	1	12000	3	3.26444	4	3.32611	4
female	22	malay		single	4364 A kg tok jembal, 21300 kuala terengganu	terengganu	1	umt	4	1	2	2	4	3	5	7	2	8	6	1	9	2	2	63	4	terengganu	1	5	4			4	0	59	3	terengganu	1	4				4	0			3.44	4	3.79	5
female	22	malay		single	no 48,kg telok jamat, mukim tualang, 06400 pokok sena, kedah	kedah	3	umt	4	1	2	2	2	3	5	7	4	8	6	1	9	1	1	52	3	kedah	3	3	1	2000	1	4	0	52	3	kedah	3	4				4	0	2000	1	3.19	4	2.9	3
female	22	malay		single	lot 5171 jalan sengkawang kg mak chili, 24000 kemaman	terengganu	1	umt	3	1	2	3	2	4	7	8	3	5	6	1	9	2	1	55	3	terengganu	1	3	3	1500	1	4	0	50	2	terengganu	1	2	3	6000	2	7	1	7500	2	3.07	4	2.55	3
male	23	malay		single	H 12A rumah kakitangan kilang sawit dalong, Timur, batu anam, segamat, johor	johor	4	umt	3	2	2	1	2	4	5	8	3	6	7	1	9	2	1	45	2	negeri sembilan	4	1	3	1500	1	4	0	43	2	negeri sembilan	4	4				4	0	1500	1	3.2	4	3.34	4
male	23	malay		single	no 219F sungai panching selatan, 26010 kuantan, pahang	pahang	1	umt	3	2	2	2	2	3	8	4	5	7	6	1	9	1	1	54	3	pahang	1	1	1	1500	1	4	0	52	3	pahang	1	4				4	0	1500	1	2.5	2	2.67	3
male	22	malay		single	no 4 kg parit rambai rambah 82000 pontian johor	johor	4	umt	3	1	2	2	4	5	7	3	2	8	6	1	9	3	3	61	4	johor	4	3	3	800	1	3	0											1000	1	3.21	4	3.47	4
female	22	india		single	no 3325 lorong 4 mutiara, taman mutiara sg kob, 09700 karangan	kedah	3	umt	3	1	1	2	6	7	4	8	2	5	3	1	9	1	1	51	3	kedah	3	1	2	4000	1	5	0	45	2	kedah	3	4				5	0	4000	1	3.5	5	3.55	5
female	22	malay		single	2-4-20 gugusan dedap jalan kenyalang, seksyen 11 kota damansara 47810 petaling jaya.	selangor	2	umt	3	1	2	2	2	5	6	8	3	4	7	1	9	1	1	49	2	melaka	4	3	3	1500	1	3	0	47	2	pahang	1	4						1500	1	3.55	5	3.9	5
female	22	malay		single	lot 1256, jalan berjaya, kg sijangkang, 42500 telok panglima garang, selangor	selangor	2	umt	3	1	2	2	7	5	6	8	3	4	7	1	9	1	1	51	3	selangor	2	1	2	1800	1	2	0	53	3	perak	2	4				4	0	1800	1	3.57	5	3.97	5
female	22	malay		single	no 249, jalan seri nakhoda 12, taman sri nakhoda 1, 86800 mersing, johor	johor	4	umt	3	1	1	2	2	5	6	7	3	4	8	1	9	2	1	44	2	johor	4	2	3	1800	1	2	0	42	2	johor	4	2	3	2000	1	3	0	2800	1	3.25	4	3.13	4
male	23	malay		single	no 10, jalan 2, taman maju satu, sungai buluh, jelok, 43000 kajang, selangor	selangor	2	umt	3	2	2	3	2	5	7	4	3	6	8	1	9	2	2	63	4	melaka	4	5	4			6	1	61	4	melaka	4	5				4	0			3.04	4	3.05	4
female	23	india		single	No A 13, Taman bukit nibong, Tiang Dua, 75460 melaka	melaka	4	umt	3	2	1	2	2	8	4	6	5	7	3	1	9	1	1	48	2	melaka	4	1	3	2500	1	4	0	48	2	melaka	4	4				3	0	2500	1	3.36	4	3.55	5
female	23	Chinese		single	no 260 kg asam kumbang, 44022 kuala kubu bharu, selangor	selangor	2	umt	3	2	2	2	3	7	4	6	2	8	5	1	9	2	1	53	3	selangor	2	1	1	2000	1	4	0	47	2	selangor	2	4				4	0	2000	1	3.7	5	3.88	5
female	23	Chinese		single	no 15, lorong sekilau 48, 25200 kuantan, pahang	pahang	1	umt	3	2	2	2	1	3	5	7	6	8	4	2	9	2	1	56	3	pahang	1	1	2	2000	1	1	0	53	3	pahang	1	4				2	0	2000	1	3.49	4	3.47	4
female	23	Chinese		single	pt 29740 taman bestari, jalan gong badak, gong badak, 21300 kuala terengganu	terengganu	1	umt	3	2	2	2	3	4	5	6	2	8	7	1	9	3	2	60	3	johor	4	3	3	3000	1	2	0	58	3	johor	4	4				2	0	3000	1	3.47	4	3.41	4
female	23	Chinese		single	2-1-11 jalan 6/127A Taman gembira , 58200 KL	kuala lumpur	2	umt	3	2	2	2	1	3	6	7	5	8	4	2	9	1	1	51	3	pahang	1	3	2	2000	1	4	0	46	2	melaka	4	1	3	3000	1	3	0	5000	2	3.81	5	4	5
female	23	Chinese		single	kuala kubu bharu, selangor	selangor	2	umt	3	2	2	2	3	4	8	5	1	2	7	6	9	1	1	57	3	negeri sembilan	4	5	4	1000	1	4	0	59	3	kedah	3	5	4	1000	1	4	0	2000	1	3.57	5	3.75	5
male	23	Chinese		single	pt 29744 taman bestari, gong badak, 21300 kuala terengganu, terengganu	terengganu	1	umt	3	2	2	2	3	5	5	6	3	7	6	2	9	1	1																							3.47	4	3.46	4
female	23	Chinese		single	no 54, bagan sungai yu, pasir penambang, 45000 kuala selangor	selangor	2	umt	3	2	2	2	1	2	3	7	6	8	5	4	9	2	1																							3.44	4	3.75	5
male	23	Chinese		single	29744 taman bestari gong badak, 20300 terengganu	terengganu	1	umt	3	2	2	2	1	2	6	5	3	4	7	8	9	2	1																							3.43	4	3.2	4
female	22	india		single	no 414 block 8 jalan plumbum seksyen 7, 40000 shah alam, selangor	selangor	2	umt	3	1	1	2	3	4	7	6	2	5	6	1	9	1	1	55	3	kedah	3	1	3	3000	1	5	0	53	3	selangor	2	4				3	0	3000	1	3.2	4	3.46	4
female	23	malay		single	2974 kg titian rawa, tok pong, 21070 kuala terengganu	terengganu	1	umt	3	2	2	2	3	4	6	5	1	8	7	2	9	3	1	53	3	terengganu	1	3	2	650	1	4	0	48	2	terengganu	1	4				5	0	650	1	3.41	4	3.64	5
female	23	Chinese		single	muar	johor	4	umt	3	2	2	2	2	3	5	7	4	8	6	1	9	2	2	53	3	johor	4	3	1	800	1	3	0	51	3	johor	4	4				3	0	800	1	3.27	4	3.5	5
female	24	malay		single	no 978, ttj 2/16 taman tunku jaafar, seremban, negeri sembilan	negeri sembilan	4	umt	5	3	1	3	1	3	5	6	2	7	8	4	9	2	2	69	4	negeri sembilan	4	5	4	1200	1	2	0	62	4	kelantan	1	4				2	0	1200	1	3.33	4	3.4	4
female	22	others	bisaya	single	no 13, taman kulliwar, lorong fulliwa 9, 88450 kota kinabalu, sabah	sabah	5	umt	3	1	2	2	1	4	5	8	3	7	4	2	9	1	1	52	3	sabah	5	1	2	2000	1	6	1	44	2	sabah	5	3	3	7000	2	8	1	8000	2	3.28	4	3.14	4
female	23	malay		single	57 kg belukar jambu, chendering 21080 kuala terengganu	terengganu	1	umt	3	2	2	2	1	4	6	5	3	8	7	2	9	2	2	66	4	terengganu	1	3	3	1000	1	4	0	58	3	terengganu	1	3	3	1100	1	4	0	2100	1	2.65	3	2.4	2
female	23	Chinese		single	no 35, jalan cempaka wangi 12, 42700 banting selangor	selangor	2	umt	3	2	2	2	1	2	7	8	3	6	5	4	9	1	1	55	3	selangor	2	3	3	3000	1	2	0	52	3	selangor	2	4				2	0	3000	1	3.76	5	3.9	5
female	23	malay		single	kg batu 9, jalan jedok, 17500 tanah merah, kelantan	kelantan	1	umt	5	2	2	2	2	3	7	5	4	5	6	1	9	2	2	67	4	kelantan	1	1	3	650	1	3	0	56	3	thailand	6	4				2	0	650	1	2.95	3	3.14	4
female	23	malay		single	lot 4200, kg pak kancil dalam, 22100 bandar permaisuri, setiu, terengganu	terengganu	1	umt	5	2	2	3	2	5	7	3	4	8	6	1	9	2	1	54	3	kelantan	1	2	3	5000	2	7	1	53	3	terengganu	1	2	3	5000	2	7	1	10000	3	3.55	5	3.75	5
female	21	malay		single	5-4-23 taman sri bayu, 11900 bayan lepas, pulau pinang	pulau pinang	3	umt	5	1	2	2	1	5	4	7	6	8	3	2	9	1	1	45	2	kedah	3	3	3	1000	1	4	0	49	2	perak	2	1	3	2000	1	4	0	3000	1	3.15	4	3.22	4
female	22	malay		single	no 3 jalan wangsa 14/A, taman sri wangsa parit besar, 83000, batu pahat, johor	johor	4	umt	5	1	2	2	2	4	8	5	3	6	7	1	9	1	1											50	2	johor	4	4	3	300	1	4	0	300	1	3.3	4	3.59	5
female	23	malay		single	47, kg bharu tok dor, 22020 jertih, besut	terengganu	1	umt	5	2	2	2	2	4	5	7	3	8	6	1	9	2	1	53	3	terengganu	1	3	3	1000	1	5	0	43	2	terengganu	1	3	3	1000	1	3	0	2000	1	3.01	4	2.89	3
male	23	india		single		selangor	2	umt	5	2	1	2	2	3	5	4	1	6	7	8	9	2	2	60	3	selangor	2	1	3	2000	1	2	0	52	3	selangor	2	4				3	0	2000	1	2.9	3	3.21	4
female	25	malay		single	no 854, jalan bulan taman bernam, 35900 tanjung malim perak	perak	2	umt	3	3	2	2	3	6	7	4	1	8	5	2	9	2	2	68	4	perak	2	5	3	1000	1	3	0	65	4	johor	4	4		1000	1	3	0	2000	1	3.45	4	3.71	5
female	23	Chinese		single	pt 29740 taman bestari, jalan gong badak, badak, 21030 kuala terengganu, terengganu	terengganu	1	umt	3	2	2	2	3	4	5	6	1	7	8	2	9	1	1	50	2	selangor	2	5						50	2	selangor	2	1	3	4000	1	5	0	5000	2	3.66	5	3.83	5
female	23	Chinese		single	pt 29740 taman bestari, gong badak , 21300 kuala terengganu, terengganu	terengganu	1	umt	3	2	2	2	2	4	6	3	1	8	7	5	9	2	1	61	4	melaka	4	5	4			3	0	57	3	melaka	4	2	3	3000	1	7	1	3000	1	3.66	5	3.7	5
male	24	Chinese		single	4 jalan besar, kuala terla, 39010, tanah rata, cameron highlands, pahang	pahang	1	umt	3	3	2	2	1	6	3	2	7	8	4	5	9	1	1	72	5	perak	2	3	1	3000	1	1	0	56	3	pulau pinang	3	1	3	3600	1	4	0	6600	2	3.75	5	3.7	5
female	22	malay		single	pt 7600 jalan lot kediaman, pekan bukit payong, terengganu	terengganu	1	umt	5	1	2	3	2	3	7	6	1	9	4	5	8	3	1	50	2	terengganu	1	3	3	1000	1	7	1	49	2	kuantan	1	2	3	6000	2	7	1	7000	2	2.95	3	2.87	3
female	23	malay		single	lot 179, kg kuala kelar, 17000 pasir mas, kelantan	kelantan	1	umt	5	2	2	2	7	3	8	2	1	4	5	6	9	3	2																							3.32	4	3.58	5
female	23	malay		single	125, kg felda selasih, 22000, jertih, terengganu	terengganu	1	umt	5	2	2	2	3	6	4	8	2	7	5	1	9	3	3	69	4	terengganu	1	3	1	1500	1	4	0	59	3	terengganu	1	4				2	0	1500	1	3.25	4	3.25	4
female	23	malay		single	W1/ 528 jalan mahmod, 17000 pasir mas, kelantan	kelantan	1	umt	5	2	2	2	2	3	5	7	6	8	4	1	9	2	2	58	3	kelantan	1	2	1	4000	1	7	1	57	3	kelantan	1	2	3	2000	1	4	0	6000	2	3.19	4	3.42	4
female	25	malay		single	no 9, lorong 18, taman desa jawa 2, 34600 kemunting, perak	perak	2	umt	5	3	2	2	2	4	7	5	3	8	6	1	9	2	2											59	3	pulau pinang	3	4	4	2500	1	4	0	2500	1	3.5	5	3.61	5
female	25	malay		single	no 27 mmc sungai gajah, 31800 tg inalang, perak	perak	2	umt	5	3	2	3	2	4	8	5	3	6	7	1	9	2	2											68	4	perak	2	3	3	500	1	3	0	2000	1	3.46	4	3.68	5
male	25	malay		single		perak	2	umt	5	3	2	2	3	5	8	4	1	6	7	2	9	3	3											69	4	perak	2	4								3.24	4	3.2	4
female	23	others	Iban	single	rumah itu sungai pulang, 9600 kapit, sarawak	sarawak	5	umt	5	2	2	2	2	3	4	7	6	8	5	1	9	3	1	55	3	sarawak	5	1	2	3000	1	2	0	45	2	sarawak	5	1	3	990	1	2	0	4990	2	3.52	5	3.68	5
female	23	malay		single	no 21 kg parit basilam kayu ara pasong 82010 pontian johor	johor	4	umt	5	2	2	2	4	3	8	5	1	7	6	2	9	1	1	64	4	johor	4	3	3	1000	1	4	0	53	3	johor	4	4				4	0	2000	1	3.35	4	3.63	5
female	23	malay		single	kg tebing tinggi, 09200 kupang, kedah	kedah	3	umt	5	2	1	2	3	8	4	7	1	6	5	2	9	3	2	54	3	kedah	3	2	1	890	1	4	0	57	3	kedah	3	4				3	0	890	1	3.58	5	3.56	5
female	24	malay		single	no 3 lorong 1, jalan BJ 29, taman bertam jaya, 75250, cheng, melaka	melaka	4	umt	5	3	2	1	1	2	5	3	4	7	6	8	9	2	1	55	3	terengganu	1	1	2	8000	2	6	1	54	3	melaka	4	5	3	1200	1	6	1	9200	2	3.81	5	3.83	5
female	25	malay		single	no 17, jalan mahagoni 1A/7 tamu hill park, bandar utama batang kali, seksyen, hulu selangor, selangor	selangor	2	umt	5	3	2	1	5	4	6	7	2	8	3	1	9	2	2	57	3	melaka	4	1	2			4	0	53	3	perak	2	4	3			4	0	1500	1	3.46	4	3.59	5
male	22	malay		single	no 333 felda sungai kemahal, 28320, triang, pahang	pahang	1	umt	5	1	2	2	1	3	7	5	4	8	6	2	9	2	1	52	3	selangor	2	2	3	7000	2	7	1											7000	2	3.49	4	3.67	5
female	23	malay		single	no 64 lorong kg masjid, bukit keteri, 02450 kangar, perlis	perlis	3	umt	5	2	2	1	2	4	5	7	3	7	6	1	9	3	1	51	3	perlis	3	1	2	6800	2	4	0	48	2	pahang	1	4				5	0	6800	2	3.45	4	3.51	5
male	23	malay		single	lot 13700 taman masamah, kuala nerus, 21300 kuala terengganu, terengganu	terengganu	1	umt	5	2	2	2	2	7	8	4	3	6	5	1	9	2	1	51	3	kelantan	1	3	3	700	1	1	0	51	3	kelantan	1	4						700	1	3.17	4	3.39	4
male	24	malay		single	kg lunkup, 21500 setiu, terengganu	terengganu	1	umt	5	3	2	3	4	3	6	5	1	7	8	2	9	2	1	60	3	terengganu	1	3	3	1300	1	4	0	60	3	terengganu	1	4				4	0	1300	1	3.52	5	3.51	5
female	23	malay		single	no 34 kg pondok tasek 06500 alor setar, kedah	kedah	3	umt	5	2	1	2	3	8	4	7	1	5	6	2	9	2	1	65	4	kedah	3	1	2	700	1	2	0	55	3	kedah	3	4	3	300	1	4	0	700	1	3.6	5	3.74	5
female	23	malay		single	894, kg pulau rusa, 20050 kuala terengganu, terengganu	terengganu	1	umt	5	2	1	4	4	6	5	7	2	6	8	1	9	1	1	72	5	terengganu	1	5	4	1500	1	4	0	62	4	terengganu	1	5	3	2000	1	4	0	4700	2	3.45	4	3.58	5
female	23	malay		married	lot 96811 lorong 3 namdung sepat, 26060 kuantan, pahang	pahang	1	umt	2	1	1	2	2	4	7	8	3	5	6	1	9	2	1	50	2	pahang	1	2	3	6500	2	8	1	47	2	pahang	1	2	3	5400	2	7	1	14900	3	3.26	4	3.62	5
female	24	malay		single	pt 463 kampung morak, palekbang 16040 tumpat, kelantan	kelantan	1	umt	5	3	2	1	3	4	6	7	2	8	5	1	9	2	1			kelantan	1	4	4			7	1			kelantan	1	5				7	1	4000	1	3.43	4	3.59	5
female	22	malay		single	lot 3000, depan sk sultan ibrahim 4, kg endong 17000 pasir mas kelantan	kelantan	1	umt	5	1	2	2	3	4	5	7	2	8	6	1	9	2	2	55	3	kelantan	1	2	3	3300	1	4	0	59	3	kelantan	1	2	3	5000	2	4	0	8000	2	3.17	4	3.47	4
female	23	malay		single	kg bemban kelar, 17040 pasir mas, kelantan	kelantan	1	umt	5	2	1	2	7	6	8	5	4	3	2	1	9	3	3	66	4	kelantan	1	3	1	700	1	2	0	59	3	kelantan	1	4				2	0	700	1	2.98	3	2.7	3
female	25	malay		married	lot 19432 kg alor jambu, wakaf tengah, terengganu	terengganu	1	umt	5	2	2	2	1	5	6	7	2	8	3	4	9	1	1	54	3	negeri sembilan	4	3	3	1000	1	3	0	53	3	negeri sembilan	4	3	3	1500	1	5	0	2500	1	3.81	5	3.92	5
male	22	others		single	no 7, laluan mbm 2, taman medag bemban, ipoh, perak	perak	2	umt	5	2	2	1	3	6	7	4	1	8	5	2	9	2	2	67	4	perak	2	3		870	1	3	0	55	3	perak	2	4				3	0	870	1	3.64	5	3.71	5
female	23	malay		single	7584, jalan bermi, kg dato abd rahman tassrn, 86000 kluang, johor	johor	4	umt	5	2	2	1	1	2	6	7	3	8	4	5	9	3	2	60	3	johor	4	2	3	7000	2	7	1	57	3	johor	4	5				7	1	7000	2	3.49	4	3.63	5
female	23	others	rungus	single	kampung mompilis, matunggong, kudat, sabah	sabah	5	umt	5	2	1	2	1	2	3	4	5	6	7	8	9	2	1	52	3	sabah	5	2	1	2500	1	6	1	45	2	sabah	5	4				2	0	3300	1	3.51	5	3.84	5
male	23	malay		single	hostel umt	kelantan	1	umt	5	2	2	1	2	3	4	6	5	7	8	1	9	2	1	59	3	kelantan	1	2	3	2000	1	5	0	52	3	kelantan	1	2	3	2000	1	5	0	4000	1	3.6	5	3.57	5
female	23	malay		single	lot 3526, kg surau kota jembal, 16150 kota bharu	kelantan	1	umt	5	2	1	2	2	4	5	9	3	8	6	1	7	3	3	63	4			4	3	0	1	2	0	56	3			4		0	1	4	0	0	1	3.33	4	3.33	4
female	23	malay		single	lot no 1794 kg kubang batang, 16210 tumpat, kelantan	kelantan	1	umt	5	2	2	4	3	4	6	7	5	8	2	1	9	2	2											57	3	kelantan	1	5	3			6	1	4000	1	3.42	4	3.5	5
female	23	malay		single	pasir mas, kelantan	kelantan	1	umt	5	2	2	2	2	3	7	5	4	8	6	1	9	2	1	52	3	kelantan	1	3	1			4	0	53	3	kelantan	1	4				4	0			3.46	4	3.46	4
female	25	malay		single	no 29 pesara 11, taman kleb orang jaya, 31200 chenor, perak	perak	2	umt	5	3	2	4	2	3	5	4	1	8	7	6	9	1	1	72	5	perak	2	1		6000	2	7	1	63	4	perak	2	3	3	10000	3	6	1	16000	3	3.83	5	3.96	5
female	23	malay		single	w1/411 jalan pondok haji ghani, kubang beruban, 17000 pasir mas, kelantan	kelantan	1	umt	5	2	2	2	2	7	4	6	3	8	5	1	9	2	2											64	4	kelantan	1	4	3			1	0	1000	1	3.17	4	3.19	4
female	22	malay		single		terengganu	1	umt	5	1	1	2	3	5	2	7	4	8	6	1	9	2	1	52	3	terengganu	1	1	3	1000	1	4	0	40	1	terengganu	1	3				3	0	1300	1	2.86	3	3	4
female	23	malay		single	lot 105 kg pantai dasar, 16100 kota bharu, kelantan	kelantan	1	umt	5	2	2	2	8	2	3	9	1	7	4	5	6	3	1	52	3	kelantan	1	3	2	1400	1	4	0	47	2	kelantan	1	4				4	0	1400	1	3.62	5	3.75	5
female	22	malay		single	pg 2-7 kuaters penjara taman gemilang, jalan salleh 84000 muar, johor	johor	4	umt	5	1	2	1	2	3	6	4	5	8	7	1	9	1	1	46	2	perlis	3	2	3	3000	1	4	0	43	2	perlis	3	1	3	1200	1	4	0	4200	1	3.71	5	3.84	5
male	23	malay		single	lot 13700 taman masamah, jalan kubang badak, kg kubang badak, terengganu, 21300 terengganu	terengganu	1	umt	5	2	2	4	2	3	9	5	1	6	7	4	9	2	1	48	2	kelantan	1	3		1500	1	4	0	47	2	kelantan	1	4				4	0	2000	1	3.46	4	3.56	5
female	24	malay		single	kg tok jembal, kuala nerus, terengganu	terengganu	1	umt	5	3	2	1	3	4	7	5	2	8	6	1	9	2	1	53	3	selangor	2	3	3	8000	2	7	1	44	2	sarawak	5	4				5	0	8000	2	3.75	5	3.92	5
male	24	malay		single	lot 13700 taman masamah, kubang badak 21300 kuala nerus, terengganu	terengganu	1	umt	5	2	2	1	3	5	7	6	2	4	8	1	9	3	2	59	3	kelantan	1	3	1			2	0	54	3	kelantan	1	4				3	0	1000	1	3.34	4	3.38	4
female	22	malay		single	pt 794 taman bakti gual tinggi, 17200, rantau panjang, kelantan	kelantan	1	umt	5	1	2	2	1	3	7	2	4	8	6	5	9	1	1	58	3	kelantan	1	5	4	1200	1	4	0	55	3	kelantan	1	4				4	0	1200	1	3.73	5	3.75	5
female	22	malay		single	163 felda keratong 04, 26900 bandar tun razak, rompin, pahang	pahang	1	umt	5	1	2	1	2	3	7	6	4	8	5	1	9	3	3											62	4	kedah	3	3	1	1000	1	2	0	1000	1	3.54	5	3.47	4
male	23	malay		single	kg tok bali semerak 16700 pasir puteh, kelantan	kelantan	1	umt	2	2	2	2	1	8	3	4	5	6	7	2	9	3	2	78	5	kelantan	1	3	3	450	1	5	0	55	3	terengganu	1	4				3	0	450	1	2.96	3	2.92	3
female	22	malay		single	no 23 jalan 10 taman muhibbah, 45200 sabak bernam, selangor	selangor	2	umt	2	1	2	2	2	8	7	4	3	5	6	1	9	1	1	46	2	selangor	2	3	3	3000	1	5	0	50	2	kedah	3	4				4	0	3000	1	3.33	4	3.63	5
female	23	malay		single	no 11 kg gong terap, chalokk, 21450 setiu, terengganu	terengganu	1	umt	2	2	2	2	2	3	7	4	5	8	6	1	9	1	1	57	3	terengganu	1	2	3	4500	2	7	1	46	2	terengganu	1	2	3	2500	1	4	0	7000	2	3.02	4	3.43	4
female	23	malay		single	lot 12791 jalan sk gong badak kg baru, gong datok	terengganu	1	umt	2	2	3	2	9	7	6	5	4	3	2	1	8	2	2	68	4	terengganu	1	4				2	0	65	4	terengganu	1	3	3	800	1	2	0	800	1	3.09	4	3.24	4
female	23	malay		single	lot 442, lorong jkr mekanikal, panji 16100 kota bharu, kelantan	kelantan	1	umt	2	2	2	2	7	8	6	5	4	3	2	1	9	3	2	56	3	kelantan	1	3	3	1000	1	4	0	53	3	pahang	1	4				4	0	1000	1	3.23	4	3.74	5
female	23	malay		single	pt 8070 jalan akasia 8, bbbm, 24000 kemaman, terengganu	terengganu	1	umt	2	2	2	3	8	7	1	6	2	3	4	5	9	2	1	53	3	terengganu	1	2	3	4000	1	7	1	47	2	terengganu	1	4						4000	1	3.07	4	3.21	4
female	23	malay		married	2040-D kg padang midin, kuala terengganu, terengganu	terengganu	1	umt	2	2	2	2	3	2	6	5	1	9	7	4	8	3	3											57	3	terengganu	1	4				3	0	1800	1	3.49	4	3.91	5
female	23	malay		single	kg pong manis, mukim tekai kanan, 06300 kuala nerang, kedah	kedah	3	umt	2	2	1	2	6	4	5	3	2	8	5	1	9	2	1	59	3	kedah	3	3	1	980	1	3	0	53	3	perak	2	4						980	1	3.37	4	3.46	4
male	23	malay		single	lot 3559, kg banggol katong, serada, 20050 kuala terengganu, terengganu	terengganu	1	umt	2	2	2	2	1	3	7	5	2	8	6	4	9	2	1	58	3	terengganu	1	2	3	7600	2	7	1	54	3	terengganu	1	4						7600	2	2.95	3	3.25	4
male	23	malay		single	no 131 kg baru tok dor, 22020 jerteh, terengganu	terengganu	1	umt	2	2	1	2	2	4	5	7	3	8	6	1	9	2	2	63	4	kelantan	1	3		1000	1			54	3	terengganu	1	4		0	1			1000	1	3.22	4	3.17	4
male	23	malay		single	lorong 111, pt 1799 taman sbj putra pasir pekan 16250 wakaf bharu, kelantan	kelantan	1	umt	2	2	1	2	2	4	5	8	3	6	7	1	9	2	1	60	3	kelantan	1	2	3	1300	1			50	2	kelantan	1	4						1300	1	3.1	4	3.25	4
male	23	malay		single	97 jalan bunga raya, felcra bukit kepong 84030 muar johor	johor	4	umt	2	2	2	2	2	6	5	8	3	4	7	1	9	3	3	63	4	johor	4	3	1	2000	1	2	0	61	4	johor	4	3	3			2	0	2000	1	3.24	4	3.51	5
male	23	malay		single	lot 2908 kg baru lubok setol 17200 rantau panjang, kelantan	kelantan	1	umt	2	2	1	2	5	4	3	8	2	7	6	1	9	2	1	54	3	kelantan	1	5	4	1500	1	3	0	47	2	kelantan	1	4				4	0	1700	1	2.9	3	3	4
male	23	malay		single	no 265 kesedar paloh 03, 18300 gua musang, kelantan	kelantan	1	umt	2	2	2	2	2	4	5	7	3	8	6	1	9	2	1	55	3	kelantan	1	1	3	1200	1	3	0	51	3	kelantan	1	4				4	0	1200	1	3.18	4	3.58	5
male	23	malay		single	226 kg jeram manir, 21200 kuala terengganu, terengganu	terengganu	1	umt	2	2	1	2	4	3	5	7	2	8	6	1	9	2	1	50	2	terengganu	1	2	3	2500	1	2	0	50	2	terengganu	1	2	3	3000	1	4	0	5500	2	3.07	4	3.16	4
male	23	malay		single	kg gaal tengah 16800 pasir puteh, kelantan	kelantan	1	umt	2	2	1	2	4	2	7	6	1	8	5	3	9	1	1	52	3	kelantan	1	3	1	1200	1	2	0	52	3	kelantan	1	4				4	0	1200	1	3.57	5	3.75	5
male	23	malay		single	R.P.T temalir, 18000 kuala krai, kelanta	kelantan	1	umt	2	2	2	2	1	7	6	4	2	8	5	3	9	3	3											62	4	kelantan	1	4		1250	1	2	0	1250	1	2.77	3	3.33	4
male	23	Chinese		single	11, lorong kempas dua, bagan lalang, 13400 butterworth pulau pinang	pulau pinang	3	umt	2	2	1	2	6	7	5	8	1	2	4	3	9	2	1	54	3	pulau pinang	3	5	4			4	0	52	3	pulau pinang	3	3	3	3500	1	4	0	3500	1	3.59	5	3.58	5
male	23	malay		single	batu 45, kg banjar, 32400 ayer tawar, perak	perak	2	umt	2	2	2	2	3	3	5	8	6	2	4	7	1	2	1	46	2	perak	2	3				3	0	42	2	perak	2	4				4	0	600	1	3.14	4	3.22	4
female	23	malay		single	no 26 lorong perdana 4/4 taman serai perdana 34300 perak	perak	2	umt	2	2	2	2	3	8	7	4	2	6	5	1	9	3	3	59	3	pulau pinang	3	3		500	1	2	0	61	4	perak	2	4				2	0	700	1	3.2	4	3.34	4
female	23	malay		single	rancangan tanah belia 2 sungai panjang, 45300 sungai besar, selangor	selangor	2	umt	2	2	2	2	3	7	4	2	1	8	5	6	9	2	2	73	5	perak	2	3	2	650	1	3	0	63	4	perak	2	4				2	0	650	1	2.99	3	3	4
female	24	malay		single	lot 1533, lorong haji daud, jalan dato' lundang, 15200 kota bharu, kelantan	kelantan	1	umt	2	2	2	2	2	8	7	5	3	4	6	1	9	2	1	63	4	kelantan	1	5	3	5000	2	7	1	51	3	kelantan	1	4				4	0	5000	2	3.22	4	3.46	4
male	23	malay		single	no 75 kg paya lang 2, 85100 segamat johor	johor	4	umt	2	2	2	2	1	4	7	5	3	8	6	2	9	2	1	52	3	johor	4	3	1	1000	1	4	0	47	2	johor	4	3	3			4	0	1000	1	3.24	4	3.18	4
male	23	malay		single	no 22, kampung kurung tenuar, 02000 kuala perlis, perlis	perlis	3	umt	2	2	2	2	2	5	4	7	6	8	3	1	9	1	1	51	3	perlis	3	3	1	1000	1	4	0	47	2	perak	2	3				4	0	1000	1	2.89	3	3.05	4
male	23	malay		single	kg merang, setiu, terengganu	terengganu	1	umt	2	2	2	2	2	5	7	4	3	8	6	1	9	2	2	54	3	terengganu	1	2	3	3000	1	6	1	51	3	terengganu	1	4				4	0	3000	1	3.17	4	3.43	4
female	24	Chinese		single	no 307 jalan bestari 7, taman bestari 09000 kulim kedah	kedah	3	umt	2	3	2	2	5	2	3	4	6	8	7	1	9	1	1	54	3	perak	2	5	3	3000	1	4	0	47	2	pulau pinang	3	2	3	3000	1	6	1	6300	2	3.2	4	3.5	5
female	23	others	bajau	single	kg kuala abal, jalan port usukan, 89150, kota belud sabah	sabah	5	umt	2	2	2	1	1	7	6	5	3	8	4	2	9	2	2	60	3	sabah	5	3	3	1600	1	3	0	58	3	sabah	5	3	3	1700	1	1	0	3300	1	3.23	4	3.32	4
female	22	malay		single	89c jalan sungai 10150 georgetown pulau pinang	pulau pinang	3	umt	2	1	2	2	4	5	7	9	2	3	6	1	8	1	1	51	3	pulau pinang	3	1	3	1700	1	3	0	45	2	pulau pinang	3	1	2	1600	1	4	0	3300	1	3.47	4	3.54	5
female	24	malay		single	batu dua, jalan siakap, bagan serai	perak	2	umt	2	3	2	1	2	6	7	4	3	8	5	1	9	2	2	63	4	perak	2	3		500	1	7	1	62	4	perak	2	4				4	0	500	1	3.67	5	4	5
male	23	malay		single	rumah kunci air, sri tanjung, sijangkang, 42500 telok panglima garang, selangor	selangor	2	umt	2	2	2	2	3	2	6	8	1	7	5	4	9	2	2	60	3	selangor	2	4		0	1	4	0	52	3	selangor	2	2	3	1900	1	2	0	2900	1	3.67	5	3.87	5
female	23	malay		single	kg mengabang telipot	terengganu	1	umt	2	2	2	2	2	5	8	6	3	7	4	1	9	3	2											58	3	kelantan	1	3	1	550	1	2	0	850	1	3.56	5	3.79	5
female	23	malay		single	lot 5319, kampung bukit kecil chalok, 21450 setiu, terengganu	terengganu	1	umt	2	2	2	2	3	6	5	8	1	7	4	2	9	2	1	51	3	kedah	3	3	1	500	1	2	0											800	1	3.25	4	3.58	5
female	23	malay		single	kg mengabang telipot	terengganu	1	umt	2	2	2	2	2	3	4	6	1	7	8	5	9	1	1	57	3	negeri sembilan	4	3	1	800	1	4	0	51	3	negeri sembilan	4	3				4	0	1850	1	3.42	4	3.7	5
female	23	Chinese		single	pt 29749 taman bestari, depan ILP gong badak, kuala nerus	terengganu	1	umt	2	2	2	2	1	2	8	6	4	7	5	3	9	1	1	51	3	johor	4	1	2	4000	1	4	0	50	2	johor	4	4				3	0	4000	1	3.12	4	3.22	4
male	23	Chinese		single	552 lurah bilut, 28800 bentong, pahang	pahang	1	umt	2	2	2	2	2	3	5	8	4	7	6	1	9	1	1	49	2	selangor	2	3	1	1000	1	3	0	48	2	pahang	1	4				4	0	1000	1	2.81	3	2.81	3
female	22	malay		single	lot 531, jalan omar, pekan jabi, 85000 segamat, johor	johor	4	umt	2	1	2	2	5	6	4	9	3	8	2	1	7	1	1	60	3	johor	4	2	3	3000	1	5	0	54	3	johor	4	2	3	9000	2	7	1	11000	3	3.37	4	3.54	5
male	23	malay		single	kg sungai jahit, 27400 dong raub, pahang	pahang	1	umt	2	2	2	2	8	4	7	3	1	2	5	6	9	1	1	55	3	pahang	1	5	4	1500	1	4	0	54	3	pahang	1	5	4	1500	1	4	0	3000	1	2.81	3	2.85	3
male	23	malay		single	no 210 taman desa aman, s 10/5 jalan desa aman, 09410 padang serai, kedah	kedah	3	umt	2	2	2	2	1	4	8	2	3	7	6	5	9	1	1	55	3	kedah	3	2	3	1200	1	4	0	55	3	johor	4	4				4	0	1200	1	3.3	4	3.3	4
male	23	malay		single	no 6A kg indah 09800 sekdang kedah	kedah	3	umt	2	2	2	2	2	7	4	5	3	8	6	1	9	2	2	61	4	pulau pinang	3	3	3	1700	1	4	0	55	3	kedah	3	4				3	0	1700	1	3.1	4	3.1	4
male	22	malay		single	688 kg tersusun kg pulai 31600 gopeng, perak	perak	2	umt	2	1	2	3	1	3	7	4	2	5	5	6	9	3	2	64	4	perak	2	2	3	3500	1	4	0	59	3	terengganu	1	2	3	3500	1	4	0	7000	2	3.11	4	3.22	4
male	23	malay		single	pt 555 taman jinta, jalan sg keladi, chetok, 17060 pasir mas, kelantan	kelantan	1	umt	2	2	2	2	2	3	6	8	4	7	5	1	9	2	1	48	2	kelantan	1	3	2	1000	1	5	0	44	2	kelantan	1	4				5	0	1500	1	2.98	3	3.17	4
male	24	malay		single	kg air merbo, jedok 17510 tanah merah	kelantan	1	umt	2	2	1	2	2	3	7	6	5	8	4	1	9	3	2	66	4	kelantan	1	4	1	600	1	2	0	47	2	kelantan	1	4				2	0	600	1	3.29	4	3.66	5
female	23	malay		single	no 39 jalan mansor haji salleh, tman kluang baru, kluang, johor	johor	4	umt	2	2	2	2	2	4	7	5	3	8	6	1	9	2	1	56	3	indonesia	6	3	3	3000	1	3	0	50	2	indonesia	6	4				4	0	3000	1	3.25	4	3.33	4
female	23	malay		single	besut trg	terengganu	1	umt	3	2	1	2	2	6	7	3	1	5	8	4	9	3	3											56	3	terengganu	1	3	1	500	1	3	0	500	1	3.02	4	3.41	4
female	23	malay		single	pt 25429 taman chamar indah, tok jembal, 21300 kuala terengganu, terengganu	terengganu	1	umt	3	2	2	2	2	6	3	7	4	8	5	1	9	2	2	50	2	johor	4	4		0	1			43	2	johor	4	5	3	500	1			500	1	3.4	4	3.75	5
female	22	malay		single	no 26 jalan pulasan 22, taman kota masai, 81700 pasir gudang johor	johor	4	umt	3	1	2	2	2	6	4	8	5	7	3	1	9	2	1	44	2	johor	4	1	2	2000	1	3	0	43	2	johor	4	4				4	0	2000	1	3.22	4	3.18	4
female	22	malay		single	lot 10662 kg padang mengkuang, bukit payong, 21400 marang, terengganu	terengganu	1	umt	3	1	1	3	3	4	8	6	1	5	7	2	9	2	1	47	2	terengganu	1	2	3	6000	2	7	1	47	2	terengganu	1	2	3	5000	2	7	1	10000	3	3.4	4	3.54	5
female	23	malay		single	no 118 lorong 7, taman muhibbah, 27000 jerantut pahang	pahang	1	umt	3	2	1	2	3	4	7	6	2	8	5	1	9	2	1	57	3	pulau pinang	3	3		2500	1	4	0	49	2	pahang	1	4		0	1	3	0	2500	1	3.38	4	2.89	3
female	22	malay		single	lot 14887 wakaf sukai, jalan gong badak, 21300 kuala terengganu	terengganu	1	umt	3	1	1	2	3	5	5	6	1	7	6	2	9	2	1	57	3	pahang	1	3	3	1000	1	4	0	58	3	terengganu	1	2	3	5000	2	7	1	6000	2	3.02	4	3.08	4
female	22	malay		single	no 83 jalan cempaka felda tersat, 21800 ajil, terengganu	terengganu	1	umt	3	1	1	2	8	7	3	4	1	2	6	5	9	1	1	49	2	kelantan	1	3	1	800	1	5	0	46	2	terengganu	1	1	3	800	1	5	0	2200	1	3.13	4	2.29	2
female	22	malay		single	no 32 kg kuala jempol 72100 bahau, negeri sembilan	negeri sembilan	4	umt	3	1	1	4	2	8	3	6	5	7	4	1	9	2	2	55	3	negeri sembilan	4	3	3	850	1			52	3	negeri sembilan	4	3				4	0	850	1	3.3	4	3.36	4
female	22	malay		single		perak	2	umt	3	1	2	2	2	4	7	3	5	8	6	1	9	2	2	60	3	perak	2	3	1			2	0	56	3	perak	2	1	2	900	1	4	0	900	1	3.24	4	3.21	4
female	22	malay		single	kg kota aur, 08210 sik, kedah	kedah	3	umt	3	1	2	2	2	6	4	5	3	9	7	1	8	3	1	52	3	kedah	3	1	3	1600	1	4	0	52	3	kedah	3	4		0	1	4	0	1600	1	3.33	4	3.67	5
female	23	malay		single	kg gong manak	kelantan	1	umt	3	2	2	2	2	8	3	7	5	4	6	1	9	2	1	48	2	kelantan	1	3	2	400	1	4	0	47	2	kelantan	1	4				4	0	400	1	3.11	4	3.33	4
female	23	malay		single	kg gong kijang	terengganu	1	umt	3	2	2	2	6	1	7	4	2	8	5	3	9	3	2	62	4	terengganu	1	5	2	1000	1	4	0	50	2	terengganu	1	3	3			4	0	1000	1	2.7	3	2.89	3
female	22	malay		single	lot 7101, perumahan sedc, 21700 kuala berang, terengganu	terengganu	1	umt	3	1	2	2	3	4	2	6	5	7	8	1	9	3	3	61	4	kelantan	1	5	4	3000	1	4	0											3000	1	3.13	4	3.42	4
female	23	malay		single	pt 25429 taman chamar indah, tok jembal, 21300 kuala terengganu, terengganu	terengganu	1	umt	3	2	2	2	2	3	5	6	4	8	7	1	9	2	2	52	3	kelantan	1	3	1	800	1	3	0	53	3	kelantan	1	3	1	350	1	3	0	1000	1	3.2	4	3.33	4
female	24	malay		single	pt25429, taman chamar indah tok jembal, 21300 kuala terengganu, terengganu	terengganu	1	umt	3	2	2	2	2	3	8	7	5	6	4	1	9	2	1	55	3	perak	2	1	3	1800	1	3	0	58	3	perak	2	1	3	1000	1	3	0	2800	1	2.68	3	2.76	3
female	22	malay		single	pt25429, taman chamar indah tok jembal, 21300 kuala terengganu, terengganu	terengganu	1	umt	3	1	2	2	2	3	6	5	4	7	8	1	9	1	1	47	2	pulau pinang	3	3	3	2000	1	4	0	48	2	kedah	3	4		0	1	4	0	2000	1	3	4	2.89	3
female	23	malay		single	kuala terengganu	terengganu	1	umt	3	2	1	2	8	4	5	6	2	7	3	1	9	2	2	60	3	kelantan	1	5	3	1500	1	4	0	59	3	kelantan	1	4		0	1	4	0	1500	1	3.19	4	3.2	4
male	23	others	siam	single	kg lamdin, alor star, kedah	kedah	3	umt	3	2	1	2	2	8	4	6	3	7	5	1	9	1	1	48	2	kedah	3	3	1	1500	1	3	0	44	2	kedah	3	3	1	1500	1	2	0	3000	1	3.3	4	3.58	5
male	23	malay		single	no 287 taman desa aman, 08800 guar chempedak, kedah	kedah	3	umt	3	2	2	2	2	4	5	6	3	8	7	1	9	2	1	48	2	kedah	3	3	2	1200	1	4	0	45	2	kedah	3	4		0	1	3	0	1200	1	3.15	4	3.05	4
female	22	malay		single	lot 304-D kg gong pak maseh, jalan panji alam, kuala terengganu, terengganu	terengganu	1	umt	3	1	1	3	3	4	5	7	1	8	6	2	9	2	1	49	2	terengganu	1	3	3	2000	1	3	0	45	2	terengganu	1	2	3	6000	2	7	1	8000	2	3.19	4	3.42	4
female	28	malay		single	lot 2592, kg pengkalan setar, 20050 kuala terengganu, terengganu	terengganu	1	umt	3	3	2	2	2	4	7	3	1	8	6	5	9	2	1											55	3	terengganu	1	4		0	1	4	0	0	1	2.88	3	2.8	3
female	23	malay		single	lot 3301 jalan kg surau haji daud, 21070 kuala terengganu, terengganu	terengganu	1	umt	3	2	2	2	2	3	5	7	1	9	6	4	8	2	1	51	3	terengganu	1	3	3	1500	1	4	0	48	2	terengganu	1	4		0	1	4	0	1500	1	3	4	3.33	4
female	23	malay		single	1050 paya keladi tengah, 13200 kepala batas, pulau pinang	pulau pinang	3	umt	3	3	3	1	4	2	7	5	3	8	6	1	9	2	1	60	3	kedah	3	1	2	2000	1	4	0	52	3	pulau pinang	3	4		0	1	4	0	2300	1	3.01	4	3.18	4
female	23	malay		single	no 398 jalan padi mahsuri 6, taman senai baru, 81400 senai, johor	johor	4	umt	3	2	1	2	2	4	7	6	3	8	5	1	9	2	2																							3.52	5	3.3	4
female	25	malay		single	gong badak, terengganu	terengganu	1	umt	3	3	3	2	9	7	6	5	4	3	2	1	8	1	1	59	3	terengganu	1	1	1	5000	2	5	0	58	3	kelantan	1	4		0	1	5	0	5000	2	3.5	5	3.5	5
female	23	malay		single	no 122 kg che long bandar permaisuri, 22100 setiu, terengganu	terengganu	1	umt	3	2	1	2	5	3	2	4	1	8	7	6	9	2	2	75	5	kelantan	1	3	1	600	1	2	0	58	3	terengganu	1	4		0	1	2	0	600	1	2.92	3	3.13	4
female	23	malay		single	perumahan jpn kg kubang panjang, pasir mas, kelantan	kelantan	1	umt	3	2	2	2	1	8	3	7	2	4	5	6	9	3	2	62	4	kelantan	1	5	4			2	0	55	3	kelantan	1	4		0	1	2	0			3.02	4	3.02	4
female	25	malay		single	kg lubuk pandan, wakaf tapai 21040 marang, terengganu	terengganu	1	umt	3	3	2	2	3	4	6	7	2	8	5	1	9	2	2	61	4	terengganu	1	4		0	1	2	0	57	3	terengganu	1	3	1	600	1	2	0	900	1	3.02	4	3.08	4
female	23	malay		single	pasir mas, kelantan	kelantan	1	umt	3	2	2	2	1	3	5	6	2	4	3	7	9	2	1	47	2	kelantan	1	3	2	800	1	3	0	46	2	kelantan	1	4		0	1	3	0	800	1	2.9	3	3.2	4
female	25	malay		single	kampung bintang, 28000 temerloh, pahang	pahang	1	umt	3	3	1	2	8	7	6	5	4	3	2	1	9	1	1											66	4	pahang	1	4		0	1	4	0	0	1	2.95	3	2.76	3
female	23	malay		single	8687 kg banggol tok jiring, 21060 kuala nerus, terengganu	terengganu	1	umt	3	2	3	2	8	5	7	6	4	3	2	1	9	3	1	55	3	terengganu	1	2	2	3000	1	4	0	48	2	terengganu	1	4		0	1	4	0	3000	1	3.28	4	3.13	4
female	23	malay		single	3151 kg kubang jela, manir, 21200 kuala terengganu	terengganu	1	umt	3	2	1	2	8	3	4	6	1	7	5	2	9	2	1											49	2	terengganu	1	4		0	1	4	0	0	1	3.6	5	3.6	5
female	23	malay		single	54 kg keladi, 09000 kulim, kedah	kedah	3	umt	3	2	1	2	2	5	8	7	4	3	6	1	9	2	1	51	3	kedah	3	3	2	1500	1	4	0	47	2	kedah	3	4		0	1	4	0	2000	1	3.4	4	3.45	4
female	23	malay		single	no 6 PPRT kg bharu jalan hulu takir, 21300 kuala terengganu, terengganu	terengganu	1	umt	3	2	1	2	5	6	2	4	3	8	7	1	9	1	1											47	2	terengganu	1	3	3	700	1	5	0	700	1	3.43	4	3.11	4
female	24	malay		single	no 24 lorong tm 613, taman temerloh makmur, 28000 temerloh, pahang	pahang	1	umt	3	3	1	2	2	6	5	7	3	8	4	1	9	1	1	49	2	pahang	1	1	3	2000	1	4	0	48	2	pahang	1	4		0	1			2000	1	3	4	3	4
female	24	others	bajau	single	no 84-A kg bukit jambul, 06720 pendang, kedah	kedah	3	umt	3	3	1	2	6	5	3	7	2	8	4	1	9	2	1	51	3	sabah	5	3	3	900	1	6	1	53	3	kedah	3	3	3	900	1	4	0	900	1	3	4	3.31	4
female	23	malay		single	1728 jalan mutiara 6, taman mutiara, sungai kob, 09700 karangan, kedah	kedah	3	umt	3	2	1	2	1	3	4	6	2	8	7	5	9	2	1	51	3	kedah	3	1	2	1500	1	6	1	46	2	perak	2	1	2	1200	1	4	0	2700	1	3.24	4	3.23	4
male	23	malay		single	pasir mas, kelantan	kelantan	1	umt	3	2	1	3	2	4	6	8	3	7	5	1	9	1	1	52	3	kelantan	1	3	3	800	1	4	0	49	2	kelantan	1	2	3	2000	1	5	0	2800	1	2.9	3	3	4
male	23	malay		single	no 15 jalan lermai 2, taman kota masai, 81700 pasir gudang, johor	johor	4	umt	3	2	2	1	2	4	6	5	3	7	8	1	9	2	1	49	2	kedah	3	1	3	3000	1	4	0	48	2	kedah	3	4		0	1	2	0	3000	1	3.23	4	3.33	4
female	22	malay		single	31 kg batu hampar, manir, 21210 kuala terengganu, terengganu	terengganu	1	umt	3	1	3	2	9	6	5	7	4	3	2	1	8	2	2	62	4	terengganu	1	3	3	800	1	3	0	59	3	terengganu	1	4		0	1	3	0	800	1	3	4	3	4
female	22	malay		single	2/718 kg balor pantai, 26100 kuantan, pahang	pahang	1	umt	3	1	2	2	1	8	5	4	3	7	6	2	9	2	1	51	3	terengganu	1	1	2	1000	1	2	0	45	2	terengganu	1	4		0	1	4	0	1000	1	3.07	4	3	4
female	22	malay		single	152 felda bukit kuantan, 26130 kuantan, pahang	pahang	1	umt	3	1	2	4	8	7	6	5	4	3	2	1	9	3	3																							3.07	4	3.12	4
female	25	malay		single	82, pekeliling wira jaya, taman pinggir rapat perdana, 31350 ipoh, perak	perak	2	umt	3	3	2	2	5	3	4	6	2	7	8	1	9	2	1	64	4	perak	2	3	2	2500	1	4	0	64	4	perak	2	4		0	1	4	0	2500	1	3.01	4	3.04	4
male	24	Chinese		single	pt 29716 taman bestari depan ILP gong badak, 21300 kuala nerus, terengganu	terengganu	1	umt	3	3	2	2	1	2	5	3	8	7	6	4	9	1	1	52	3	pahang	1	3	2	2000	1	2	0	50	2	terengganu	1	4		0	1	4	0	2000	1	3.32	4	3.3	4
male	22	malay		single	no 7 jalan glenmarie, damansara utama, 47400, petaling jaya	selangor	2	umt	4	1	2	1	4	5	6	3	9	2	8	7	1	1	1	52	3	perak	2	1	3	8000	2	6	1	49	2	kelantan	1	1	3	5000	2	6	1	13000	3	3.08	4	3.14	4
male	22	malay		single	no 45 kg lindungan raja, karangan, 09700 kedah	kedah	3	umt	4	1	2	2	4	5	3	6	2	7	8	1	9	1	1	60	3	perak	2	3		900	1	5	0	45	2	kedah	3	4		0	1	5	0	900	1	3.26444	4	3.32611	4
female	22	malay		single	batu 25 1/2 kg ghabau 77100 asahan melaka	melaka	4	umt	4	1	2	2	2	5	7	3	4	8	6	1	9	1	1	50	2	melaka	4	1	2	1300	1	4	0	58	3	melaka	4	5		0	1	4	0	1300	1	3.3	4	3.4	4
female	22	malay		single	lot 2175 batu 10 jalan cheras 43200 cheras, selangor	selangor	2	umt	4	1	1	1	4	8	7	6	2	3	5	1	9	2	1	58	3	selangor	2	5	4	0	1	5	0	57	3	selangor	2	4		0	1	5	0	1000	1	3.61	5	3.75	5
male	22	malay		single	km 25 jalan putera, kg sanglang, 06150 ayer hitam, kedah	kedah	3	umt	4	1	2	1	2	5	6	4	1	7	8	3	9	3	3											67	4	kedah	3	5		2000	1	4	0	2000	1	3.72	5	3.75	5
female	22	malay		single	no 12, jalan anggerik 24/1 prima beruntung, 48300 rawang selangor	selangor	2	umt	4	1	1	1	3	7	4	5	2	8	6	1	9	2	1	60	3	kelantan	1	3	3	500	1	2	0	49	2	selangor	2	4		0	1	2	0	500	1	3.3	4	3.3	4
female	22	malay		single	kg hanggus, kupang, 09200 baling kedah	kedah	3	umt	4	1	1	3	3	8	5	4	2	7	6	1	9	2	1	54	3	kedah	3	2	3	4000	1	4	0	53	3	kedah	3	4		0	1	4	0	4000	1	3.19	4	3	4
female	22	malay		single	kolej siswa, umt	terengganu	1	umt	4	1	1	1	3	5	5	6	3	7	6	2	9	2	1	56	3	pahang	1	3	1	1000	1	4	0	54	3	pahang	1	3	3	500	1	4	0	1500	1	3.32	4	2.89	3
female	25	malay		single	kota bahru	kelantan	1	umt	4	3	2	2	1	4	7	5	3	8	6	2	9	2	1	57	3	kelantan	1	1	3	5000	2	4	0	49	2	kelantan	1	4		0	1	5	0	5000	2	3.21	4	3.1	4
female	25	malay		single	kota bharu	kelantan	1	umt	4	3	2	2	1	5	6	7	3	8	4	2	9	2	1	57	3	kelantan	1	3	3	3000	1	7	1	51	3	kelantan	1	3	3	750	1	4	0	6250	2	3.16	4	3.1	4
female	25	malay		single	no 276 (F) puteri malu jengka 13, 26420 bandar jengka, pahang	pahang	1	umt	4	3	2	2	2	4	6	7	5	7	3	1	9	2	1	60	3	pahang	1	2	1	3150	1	6	1	61	4	pahang	1	4		0	1	4	0	3750	1	3	4	3	4
female	22	malay		single	no 14 lorong 4 taman desa anggerik pulai 09100 baling, kedah	kedah	3	umt	4	1	1	1	2	4	5	8	3	7	6	1	9	2	1	53	3	kedah	3	5	4	1800	1	4	0	50	2	perak	2	4		0	1	4	0	1800	1	3.71	5	3.75	5
male	22	malay		single	164, jalan jelutong felda bukit tongkat, 86000 kluang, johor	johor	4	umt	4	1	1	1	4	5	2	6	1	8	7	3	9	2	2	57	3	johor	4	3	1	1000	1	2	0	63	4	melaka	4	1	1	1000	1	1	0	2000	1	3.65	5	3.5	5
male	22	malay		single	shah alam, selangor	selangor	2	umt	4	1	2	1	2	3	6	6	4	5	7	1	9	2	2	58	3	kuala lumpur	2	1	2	4000	1	4	0	56	3	negeri sembilan	4	2	3	4000	1	4	0	8000	2	3.75	5	3.99	5
male	22	malay		single		kelantan	1	umt	4	1	1	2	3	4	6	7	1	5	9	2	8	2	2	55	3	kelantan	1	1	3	1800	1	2	0	54	3	kelantan	1	4		0	1	1	0	1800	1	3.3	4	3.5	5
male	22	malay		single	rawang, selangor	selangor	2	umt	4	1	2	2	9	8	7	6	1	2	4	3	5	2	1	49	2	perak	2	1		4000	1	6	1	40	1	melaka	4	1		4000	1	6	1	8000	2	3.49	4	3.25	4
male	22	malay		single	A-1-01 kondominium pelangi, jalan sungai merah, 43000 kajang, selangor	selangor	2	umt	4	1	2	2	2	1	3	4	5	8	6	7	9	2	1	59	3	negeri sembilan	4	5	4	0	1	6	1	56	3	johor	4	1	3	8000	2	4	0	8000	2	3.66	5	3.93	5
male	22	malay		single	no 3, jalan depan kusza, terengganu	terengganu	1	umt	4	1	2	1	3	5	6	2	1	8	4	7	9	2	1	58	3	perlis	3	5	4	2000	1	4	0	54	3	perak	2	4		0	1	4	0	2000	1	3.5	5	3	4
male	22	malay		single	no 3 jalan depan kusza, terengganu	terengganu	1	umt	4	1	2	2	2	4	6	8	1	7	9	3	5	2	1	51	3	kedah	3	2	3	6000	2	7	1	50	2	pulau pinang	3	2	3	4000	1	7	1	10000	3	3.5	5	3.47	4
male	22	malay		single	no 16 jalan cermai 13, taman suria, 86000 kluang johor	johor	4	umt	4	1	2	2	1	5	4	6	2	8	7	3	9	2	1	51	3	negeri sembilan	4	3	2	1800	1	4	0	50	2	johor	4	4		0	1	4	0	1800	1	3.61	5	3.75	5
male	22	malay		single	31-03-06 apartment indah, persiaran lestari perdana, 43300 seri kembangan, selangor	selangor	2	umt	4	1	2	2	2	3	5	8	4	7	6	1	9	1	1	48	2	singapura	6	3	3	4500	2	4	0	43	2	selangor	2	1	3	1500	1	4	0	5000	2	3.15	4	3.36	4
female	22	malay		single	no 15, taman desa bahagia, kg bahagia, 36000 teluk intan, perak	perak	2	umt	4	1	2	1	1	4	7	5	3	8	6	2	9	3	3	67	4	perak	2	5	4	1800	1	4	0	62	4	selangor	2	5	4	1700	1	4	0	3500	1	3.74	5	4	5
female	25	malay		single	no 328, perumahan bukit sireh, 18000 kuala krai, kelantan	kelantan	1	umt	4	3	2	2	3	5	5	6	3	7	6	2	9	2	1	53	3	kelantan	1	1	2	1500	1	4	0	49	2	pahang	1	4		0	1	4	0	1500	1	2.7	3	2.3	2
male	22	malay		single	20 jalan rama-rama enam 2012F , seksyen 20, 40300 shah alam, selangor	selangor	2	umt	4	1	2	3	5	4	8	6	2	3	7	1	9	2	2	59	3	melaka	4	4				7	1	54	3	melaka	4	4				7	1			2.95	3	3.13	4
male	25	malay		single	Pt 438 jalan 3, taman desa kuyid, 16150 kota bharu, kelantan	kelantan	1	umt	4	3	2	4	5	2	6	4	3	8	9	1	7	2	1	56	3	kelantan	1	3	3	1000	1	4	0	51	3	singapura	6	4		0	1	4	0	1000	1	2.79	3	2.8	3
female	22	india		single	BIK 13-03-05 flat sri johor, Bt 3 1/2 cheras, 56100 kl, wilayah persekutuan	kuala lumpur	2	umt	4	1	1	2	2	7	4	6	3	8	5	1	9	1	1	58	3	kuala lumpur	2	3	3	900	1	2	0	52	3	kuala lumpur	2	4		0	1	3	0	900	1	3.47	4	3.71	5
female	22	malay		single		pahang	1	umt	4	1	2	2	3	5	5	6	3	7	6	2	9	3	3	64	4	pahang	1	5	3	1500	1	4	0	60	3	pahang	1	4		0	1	4	0	1500	1	3.26444	4	3.32611	4
female	22	malay		single	rompin, pahang	pahang	1	umt	4	1	2	1	2	6	4	7	5	8	3	1	9	3	2	57	3	pahang	1	3	1	1800	1	4	0	56	3	perak	2	4		0	1	4	0	1800	1	3.78	5	3.75	5
female	22	malay		single		negeri sembilan	4	umt	4	1	2	1	3	5	5	6	3	7	6	2	9	3	2	57	3	negeri sembilan	4	1	2	2000	1	5	0	51	3	selangor	2	4		0	1	4	0	2000	1	3.45	4	3.57	5
female	22	india		single	no 34 jalan rishah 1, taman rishah 1, 30100 ipoh, perak	perak	2	umt	4	1	1	1	2	6	5	7	3	8	4	1	9	1	1	47	2	perak	2	3	3	3000	1	7	1	50	2	kedah	3	2	3	4000	1	8	1	7000	2	3.74	5	3.52	5
female	23	malay		single		pahang	1	umt	4	1	1	1	2	4	6	8	3	7	5	1	9	2	1	42	2	terengganu	1	3	3	1000	1	3	0	42	2	terengganu	1	4		0	1	4	0	1000	1	3.71	5	3.59	5
female	22	malay		single		kelantan	1	umt	4	1	1	1	6	7	8	9	4	5	3	1	2	1	1	48	2	kelantan	1	1	2			6	1	49	2	kelantan	1	3	3			4	0			3.52	5	3.24	4
male	22	malay		single	muar, johor	johor	4	umt	4	1	2	3	1	2	2	4	7	6	3	5	9	3	1	48	2	pahang	1	2	3	6500	2	8	1	48	2	johor	4	2	3	7000	2	8	1	13500	3	3.27	4	3.46	4
male	22	malay		single	no 514 lorong 12, taman kami B aulong 34000 taiping, perak	perak	2	umt	4	1	1	2	4	5	3	6	2	8	7	1	9	1	1	65	4	perak	2	4		0	1			58	3	perak	2	3								3.33	4	3.54	5
female	22	india		single	no 57 taman sri indah, 32400 ayer tawar, perak	perak	2	umt	4	1	1	1	2	5	4	6	3	8	7	1	9	2	1	54	3	perak	2	1	3	2000	1	4	0	48	2	perak	2	4		0	1	3	0	2000	1	3.89	5	4	5
female	22	india		single	no 12 jalan ST 1B/6 taman teratas bandar baru salak tinggi , 43900 sepang, selangor	selangor	2	umt	4	1	1	2	2	4	6	5	3	8	7	1	9	2	1	51	3	selangor	2	1	2	2000	1	3	0	49	2	selangor	2	4						2000	1	3.66	5	3.84	5
male	22	malay		single		terengganu	1	umt	4	1	2	2	2	5	6	4	3	7	8	1	9	2	1	55	3			5	4	1000	1	4	0	50	2			2	3	3000	1	4	0	4000	1	3	4	3	4
male	23	malay		single		terengganu	1	umt	4	1	2	4	2	9	4	6	3	8	7	1	5	2	2					2										2								3.04	4	2.75	3
male	25	malay		single	949 kampung syed sheh, 09000 kulim kedah	kedah	3	umt	4	3	2	3	4	3	9	2	1	6	7	8	5	2	1	56	3	pulau pinang	3	3	3			7	1	54	3	kedah	3	2	3			5	0			3.26444	4	3.32611	4
female	22	others	siam	single	kg baru, mukim kg watt padang peliang, 06750 pendang, kedah	kedah	3	umt	4	1	2	2	2	4	3	7	5	8	6	1	9	1	1											50	2			3	1	500	1	1	0	500	1	3.25	4	3.21	4
female	22	malay		single	lot 116-A tepi sungai kg dangar, 17200 rantau panjang, kelantan	kelantan	1	umt	4	1	1	2	2	7	3	6	4	9	5	1	8	1	3	49	2	sabah	5	1	3	900	1	4	0	44	2	sabah	5	4		0	1	4	0	900	1	3.38	4	3.22	4
male	25	malay		single	lot 963 kg geting, neting jalan pengkalang kubor, 16080 tumpat kelantan	kelantan	1	umt	4	3	2	4	2	3	4	5	6	8	7	1	9	3	3	60	3	kelantan	1	4						60	3	kelantan	1	4		0	1			1000	1	3.4	4	3.33	4
male	25	malay		single	no 633 jalan 34, taman sri pulai 3, 70400 seremban, negeri sembilan	negeri sembilan	4	umt	4	3	2	3	3	5	5	6	3	7	6	2	9	2	1	59	3	negeri sembilan	4	2						56	3	singapura	6	2								3.15	4	3.09	4
male	22	malay		single	no 19 taman rasa sayang, 06000 jitra, kedah	kedah	3	umt	4	1	2	2	2	5	6	4	1	8	7	3	9	2	2					2	3	5000	2	7	1					5	4			7	1			3.15	4	3.08	4
male	22	malay		single	lot 1202 kg hutan jambu, 16040 palekbang, tumpat, kelantan	kelantan	1	umt	4	1	2	2	7	5	4	6	8	1	2	9	3	3	3	65	4	kelantan	1	4		0	1	2	0	59	3	kelantan	1	4		0	1	2	0			3.58	5	3.71	5
male	22	malay		single	no 52 kg gaung jerteh 25150 terengganu	terengganu	1	umt	4	1	2	3	2	4	6	5	1	8	7	3	9	2	1	51	3	terengganu	1	2	2	1400	1	6	1	51	3	terengganu	1	4		0	1			1400	1	3.41	4	3.48	4
[truncated: 28 more columns]
